# Supplementary material for: Genome-Wide Identification of the AP2/ERF Gene Family and Functional Analysis of PgAP2/ERF187 Under Cold Stress in Panax ginseng C. A. Meyer
Source: Plants (Basel). 2025 Sep 20;14(18):2922. doi: 10.3390/plants14182922 (PMC12473287; doi:10.3390/plants14182922)
Supplement: Supplementary file 1 [file plants-14-02922-s001.zip › Supplementary Table.xlsx]

## Sheet: Supplementary Table S1
Supplementary table S1: List of primer sequences used in this study.
Usage	Gene Name	Forward Sequence 5'-3'	Reverse Sequence 5'-3'
qRT-PCR	PgAP2/ERF148	CACTTAGAGGTCGGTCTGCTTGTC	GCCGCCGCCTTCTGAATGTC
	PgAP2/ERF149	CAAGTGGGTGTGCGAAGTAAGGG	TCTAGCAGCCATTTGAGCCGTTAG
	PgAP2/ERF150	GAGGAAAGGACGGCGGCATTG	TGGGGAGGCGGTAGCATCATC
	PgAP2/ERF185	ATGGTGCTTGCGGTGGTGATG	CACATATTGGGGCGGCGGTAG
	PgAP2/ERF186	ATTCAGAAGGCGGCGGCAAAG	CACAACATCACCATCGGGGACTC
	PgAP2/ERF187	TGCGAAGTAAGGGAGCCAAACAAG	GACCGGCCTCTAAGTGCAATAGC
	PgAP2/ERF240	TTCCGCAGATGCCAAGGACATTC	GCCTCGTCGTCCAAGTAGAACAC
	PgAP2/ERF241	GTCGCTGCCATTGCCCTTAGAG	GCCGCCTTCTGAATGTCCTTGG
	PgAP2/ERF272	GTCGCCGCCATTGCCCTTAG	CTAAATGCCTCTGCCGCCTGTG
	COR6.6	GAATGCCTTCCAAGCCGGTCAG	GCCGCATCCGATATACTCTTTCCC
	COR15A	CACAGCGGAGCCAAGCAGAG	CGTCACCTTTAGCGGCGTAGATC
	COR47	GGACACCACGACAAGACAGCAG	TCCACCACACTCTCCGACACTG
	COR78	GGTGCGACTGATGAGGTGAAGC	GTGGAGCCAAGTGATTGTGGAGAC
	COR413IM1	TGCTGCTCCGATTTCTGCCAATAG	GATGGTGCGTGGAGAGCGAATAG
	PgAP2/ERF273	CCGCAGATGGCAAGGACATTCAG	GCCTCCTCGTCCAAGAACAACAC
Subcellular localization	PgABF-PHB	ctctctctCCaagcttATGAATATGAACTTCAAGAACTTTGGGAATGAG	ctcaccatACTAGTgagctcTCACCATGGACCAGAATGTGGT
	PgAP2/ERF187-PHB	ctctctctCCaagcttATGAAAAATATATCATGTCACTCAGACCCACTAAC	ctcaccatACTAGTgagctcTCAAATTGAATAACTCCACAAACACACGTCA
Transgenic Arabidopsis thaliana	PgAP2/ERF187-1300	CGGTACCCGGGGATCCATGAAAAATATATCATGTCACTCAGACCCACTAAC	CGACTCTAGAGGATCCTCAAATTGAATAACTCCACAAACACACGTCA
Yeast one-hybrid assay	PgABF-ADT7	ggaggccagtgaattcATGAATATGAACTTCAAGAACTTTGGGAATGAG	cgagctcgatggatccTCACCATGGACCAGAATGTGGT
	PgAP2/ERF187pro-His2	ACTATAGGGCGAATTCAAATTGGATTAATTTCATAATAAGTAATTAATCG	ATTCGCGAACGCGTGAGCTCAAATTATTTTGATTTTGATTTTGATTG

## Sheet: Supplementary Table S2
Supplementary table S2: The information of the AP2/ERF gene family in Panax Ginseng.
Gene ID	Gene name	Chr	Start	Stop	Number of Amino Acid(aa)	Molecular w (Da)	Isoelectric point (pI)	Grand Average of Hydropathicity	Aliphatic index	Instability Index	Cellular localization
EVM0058100	PgAP2/ERF1	GWHBEIL00000001.1	1016301	1017614	437	47421.3	6.31	-0.614	52.06	68.99	nucl:14
EVM0036560	PgAP2/ERF2	GWHBEIL00000001.1	5100864	5102565	411	45845.8	9.22	-0.548	68.1	37.83	nucl:8
EVM0017011	PgAP2/ERF3	GWHBEIL00000001.1	5323625	5326066	369	41177.8	4.67	-0.751	67.18	49.83	nucl:11.5
EVM0030264	PgAP2/ERF4	GWHBEIL00000001.1	10438596	10439905	246	27923.4	8.45	-0.805	63.9	46.79	nucl:12
EVM0065380	PgAP2/ERF5	GWHBEIL00000001.1	11129987	11130916	309	34248.7	5.52	-0.689	55.37	60.6	chlo:8
EVM0039271	PgAP2/ERF6	GWHBEIL00000001.1	15178416	15179203	144	16087.7	5.97	-0.941	55.69	43.47	nucl:14
EVM0050853	PgAP2/ERF7	GWHBEIL00000001.1	15196575	15196985	136	15422	4.94	-0.963	61.03	54.89	nucl:14
EVM0058164	PgAP2/ERF8	GWHBEIL00000001.1	15392647	15393515	220	24586.3	5.09	-0.66	66.09	65.72	nucl:13
EVM0036426	PgAP2/ERF9	GWHBEIL00000001.1	18606118	18606681	187	21273.3	9.41	-0.667	72.57	38.81	mito:7
EVM0054412	PgAP2/ERF10	GWHBEIL00000001.1	29681576	29686611	669	73768.6	5.97	-0.774	57.95	45.65	nucl:12
EVM0032628	PgAP2/ERF11	GWHBEIL00000001.1	53359963	53360514	183	20903.4	4.78	-0.592	76.72	59.88	cyto_nucl:5
EVM0023003	PgAP2/ERF12	GWHBEIL00000001.1	84273059	84276505	547	60415.4	6.14	-0.708	59.58	45.73	nucl:13
EVM0015028	PgAP2/ERF13	GWHBEIL00000001.1	87404680	87417124	611	68176.1	4.93	-0.505	70.25	45.63	nucl:5
EVM0048961	PgAP2/ERF14	GWHBEIL00000002.1	1193802	1194275	157	17825	6.14	-0.687	64.65	34.05	nucl:12
EVM0049445	PgAP2/ERF15	GWHBEIL00000002.1	1467150	1468403	301	33531.3	6.54	-0.622	71.3	48.76	nucl:10.5
EVM0044893	PgAP2/ERF16	GWHBEIL00000002.1	1650464	1652152	340	37849.9	4.88	-0.65	60.21	52.71	nucl:12.5
EVM0014469	PgAP2/ERF17	GWHBEIL00000002.1	1821134	1822276	237	26713.8	5.33	-0.706	67.97	77.34	nucl:12
EVM0059581	PgAP2/ERF18	GWHBEIL00000002.1	1928682	1929630	238	26333.2	5.9	-0.693	65.76	51.48	chlo:10
EVM0022328	PgAP2/ERF19	GWHBEIL00000002.1	5396281	5398081	397	45101.5	8.8	-0.68	71.79	64.49	nucl:10
EVM0028549	PgAP2/ERF20	GWHBEIL00000002.1	10334061	10335287	237	26761	5.16	-0.532	77.47	54.94	nucl:7
EVM0060077	PgAP2/ERF21	GWHBEIL00000002.1	10342292	10343148	175	19778.4	9.65	-0.7	72	38.95	nucl:11
EVM0038438	PgAP2/ERF22	GWHBEIL00000002.1	11047537	11048485	160	17433.7	9.76	-0.463	70.81	57.63	nucl:10
EVM0030106	PgAP2/ERF23	GWHBEIL00000002.1	27901420	27902386	141	15560.3	9.93	-0.834	52.06	69.05	nucl:14
EVM0063831	PgAP2/ERF24	GWHBEIL00000002.1	158151824	158155681	502	55443	7.17	-0.546	68.01	54.64	nucl:14
EVM0029118	PgAP2/ERF25	GWHBEIL00000002.1	172007696	172009978	334	37307.3	5.31	-0.822	63.62	37.88	nucl:11
EVM0004890	PgAP2/ERF26	GWHBEIL00000002.1	173515935	173516818	226	24903.2	4.72	-0.713	52.3	46.01	cyto:10
EVM0036789	PgAP2/ERF27	GWHBEIL00000002.1	173538889	173539281	130	14282	9.18	-0.383	69.08	60.06	chlo:5
EVM0029026	PgAP2/ERF28	GWHBEIL00000002.1	176444459	176445428	261	28393.3	5.06	-0.593	56.93	51.81	nucl:14
EVM0015754	PgAP2/ERF29	GWHBEIL00000002.1	181296024	181297767	516	58220.2	4.73	-0.569	72.34	51.54	nucl:6
EVM0047964	PgAP2/ERF30	GWHBEIL00000003.1	3227321	3229582	344	39228.2	5.13	-0.672	76.16	41.03	nucl:6
EVM0017251	PgAP2/ERF31	GWHBEIL00000003.1	127239617	127242272	432	46381.8	6.03	-0.656	44.61	66.03	nucl:13
EVM0036313	PgAP2/ERF32	GWHBEIL00000003.1	138620264	138621673	250	26977.8	9.15	-0.598	60.52	51.75	nucl:14
EVM0061432	PgAP2/ERF33	GWHBEIL00000003.1	142275092	142277184	337	37471.1	5.43	-0.513	64.04	67.99	nucl:12.5
EVM0054449	PgAP2/ERF34	GWHBEIL00000003.1	145430643	145435897	514	56998.4	6.15	-0.682	59.65	48.37	nucl:13
EVM0048662	PgAP2/ERF35	GWHBEIL00000003.1	147011220	147011654	144	16214.4	9.23	-0.677	75.28	49.84	nucl:11
EVM0058647	PgAP2/ERF36	GWHBEIL00000003.1	147084844	147085602	208	23940.5	5.03	-0.996	64.23	75.43	nucl:12
EVM0047693	PgAP2/ERF37	GWHBEIL00000003.1	153563522	153565357	363	40931.7	8.86	-0.658	69.92	53.8	nucl:11
EVM0039728	PgAP2/ERF38	GWHBEIL00000003.1	158277263	158281006	539	60093.2	7.1	-0.869	52.17	54.68	nucl:14
EVM0001432	PgAP2/ERF39	GWHBEIL00000003.1	158415439	158416702	145	16285.4	9.12	-0.881	67.38	29.11	nucl:10
EVM0039988	PgAP2/ERF40	GWHBEIL00000003.1	161195106	161198690	645	71124.3	6.18	-0.751	57.33	48.93	nucl:12
EVM0051048	PgAP2/ERF41	GWHBEIL00000003.1	169329876	169331775	318	36262.5	6.21	-1.118	50.97	68.91	nucl:12.5
EVM0031224	PgAP2/ERF42	GWHBEIL00000003.1	170012270	170014634	357	39615.6	7.69	-0.754	56.89	58.35	chlo:7
EVM0005309	PgAP2/ERF43	GWHBEIL00000003.1	170497626	170509422	959	106174	7.95	0.047	101.62	35.42	plas:12
EVM0037986	PgAP2/ERF44	GWHBEIL00000003.1	172326713	172327340	195	21474	8.55	-0.615	65.13	58.35	chlo:7
EVM0026385	PgAP2/ERF45	GWHBEIL00000003.1	173874280	173877233	558	62450.7	6.95	-0.898	49.7	56.82	nucl:14
EVM0022747	PgAP2/ERF46	GWHBEIL00000003.1	174409405	174412370	383	42870.5	5.06	-0.785	59.37	33.02	nucl:7
EVM0019260	PgAP2/ERF47	GWHBEIL00000004.1	3748020	3748974	221	24519.7	6.35	-0.479	68.87	69.5	nucl:11
EVM0029879	PgAP2/ERF48	GWHBEIL00000004.1	3804018	3804739	167	18702.8	9.22	-0.808	68.44	39.43	nucl:7
EVM0002393	PgAP2/ERF49	GWHBEIL00000004.1	3821619	3822284	128	14070.5	5.12	-0.722	55.86	31.48	nucl:8
EVM0065410	PgAP2/ERF50	GWHBEIL00000004.1	4212857	4213730	174	19523	9.83	-0.871	52.36	69.93	nucl:9
EVM0049130	PgAP2/ERF51	GWHBEIL00000004.1	5217669	5218274	201	22791.3	5.66	-0.732	69.4	60.14	nucl:13
EVM0031435	PgAP2/ERF52	GWHBEIL00000004.1	7281679	7282855	266	30146.7	5.39	-0.734	66.73	42.15	cyto:8
EVM0015418	PgAP2/ERF53	GWHBEIL00000004.1	15336540	15340510	463	51423.7	6.54	-0.751	58.42	52.28	nucl:13
EVM0039252	PgAP2/ERF54	GWHBEIL00000004.1	16015228	16016373	167	18735.5	9.14	-0.313	79.4	48.39	mito:8
EVM0022896	PgAP2/ERF55	GWHBEIL00000004.1	18446030	18446500	156	17056.2	9.38	-0.353	71.28	42.48	mito:6
EVM0001314	PgAP2/ERF56	GWHBEIL00000004.1	18500433	18501447	232	25548.2	4.87	-0.603	59.74	48.58	cyto:9
EVM0016411	PgAP2/ERF57	GWHBEIL00000004.1	20159433	20161631	365	40471.3	5.09	-0.727	61.51	40.38	nucl:7
EVM0050023	PgAP2/ERF58	GWHBEIL00000004.1	21092461	21093450	329	35783.8	9.06	-0.913	47.45	69	nucl:14
EVM0036928	PgAP2/ERF59	GWHBEIL00000004.1	61258544	61262549	383	43286.1	7.21	-0.767	66.74	43.96	nucl:13
EVM0014764	PgAP2/ERF60	GWHBEIL00000004.1	158281357	158282070	237	25899	5.71	-0.567	55.7	63.08	nucl:13
EVM0057536	PgAP2/ERF61	GWHBEIL00000005.1	3064978	3066496	213	23751.4	4.98	-0.642	65.96	60.83	nucl:13
EVM0013846	PgAP2/ERF62	GWHBEIL00000005.1	3086255	3087000	167	18694	9.58	-0.781	74.25	50.89	nucl:7
EVM0005548	PgAP2/ERF63	GWHBEIL00000005.1	11430591	11431883	430	46550.8	6.27	-0.579	67.65	45.76	nucl:13
EVM0020192	PgAP2/ERF64	GWHBEIL00000005.1	11921538	11924094	370	41397.7	5.83	-0.663	66.76	49.93	nucl:13
EVM0052154	PgAP2/ERF65	GWHBEIL00000005.1	22509072	22510348	257	27900.8	4.88	-0.539	64.55	60.5	nucl:14
EVM0002878	PgAP2/ERF66	GWHBEIL00000005.1	49279601	49280569	235	25897.9	5.06	-0.417	71.96	72.14	nucl:12
EVM0006717	PgAP2/ERF67	GWHBEIL00000005.1	137035597	137036971	227	24436.3	6.42	-0.489	65.33	60.34	chlo:7
EVM0012114	PgAP2/ERF68	GWHBEIL00000005.1	150008250	150009017	255	28525	7.68	-0.645	59.73	48.16	nucl:11.5
EVM0002411	PgAP2/ERF69	GWHBEIL00000006.1	983825	991410	293	33066.7	8.49	-0.838	57.61	38.25	nucl:13
EVM0051830	PgAP2/ERF70	GWHBEIL00000006.1	4388779	4390215	207	22654.7	9.4	-0.598	73.04	69.94	nucl:9
EVM0055490	PgAP2/ERF71	GWHBEIL00000006.1	5071233	5072033	266	29005.9	9.89	-0.548	68.23	43.33	nucl:11
EVM0042321	PgAP2/ERF72	GWHBEIL00000006.1	5232859	5233535	179	20419.8	6.16	-0.813	61.12	48.75	nucl:6.5
EVM0029547	PgAP2/ERF73	GWHBEIL00000006.1	5599553	5602757	354	39832.1	7.72	-0.881	56.07	58.53	chlo:7
EVM0042733	PgAP2/ERF74	GWHBEIL00000006.1	5966368	5967941	275	30570.6	6.55	-0.824	52.22	64.2	nucl:12.5
EVM0001167	PgAP2/ERF75	GWHBEIL00000006.1	15692630	15695914	568	63158.6	6.58	-0.76	57.59	48.64	nucl:13
EVM0064692	PgAP2/ERF76	GWHBEIL00000006.1	17166808	17168689	394	44829.1	8.8	-0.705	67.64	60.09	nucl:12
EVM0039949	PgAP2/ERF77	GWHBEIL00000006.1	18175404	18176825	404	45277.7	4.63	-0.763	62.62	53.26	nucl:12
EVM0043824	PgAP2/ERF78	GWHBEIL00000006.1	21628649	21629344	231	26058.7	9.06	-1.064	53.2	52.12	nucl:14
EVM0001835	PgAP2/ERF79	GWHBEIL00000006.1	22084055	22087528	535	60179.3	6.41	-0.878	53.98	58.42	nucl:14
EVM0021750	PgAP2/ERF80	GWHBEIL00000006.1	22230611	22232055	150	16808.9	8.41	-0.913	67.07	33.39	mito:7
EVM0018379	PgAP2/ERF81	GWHBEIL00000006.1	29035388	29038463	211	23789.5	5.6	-0.784	64.74	66.32	nucl:12.5
EVM0037048	PgAP2/ERF82	GWHBEIL00000006.1	33689876	33691670	342	37816.4	6.01	-0.52	63.68	65.82	nucl:10.5
EVM0041763	PgAP2/ERF83	GWHBEIL00000006.1	37995232	37995992	233	25784.5	4.95	-0.593	56.61	66.86	nucl:6
EVM0055101	PgAP2/ERF84	GWHBEIL00000006.1	63696166	63698372	386	41693.8	6.4	-0.658	50.88	59.93	nucl:14
EVM0035363	PgAP2/ERF85	GWHBEIL00000006.1	68917017	68922750	206	23256.5	5.26	-0.252	79.56	56.95	cyto:6
EVM0052601	PgAP2/ERF86	GWHBEIL00000006.1	109812994	109815415	384	41419.7	6.46	-0.585	56.41	62.41	nucl:13
EVM0060266	PgAP2/ERF87	GWHBEIL00000007.1	4234812	4235559	224	25140.4	9.12	-0.791	45.36	53.06	nucl:8
EVM0035940	PgAP2/ERF88	GWHBEIL00000007.1	50883522	50897494	409	46504.2	5.42	-0.884	61.59	54.5	chlo:8
EVM0037346	PgAP2/ERF89	GWHBEIL00000007.1	144044097	144044705	202	22273.9	7.67	-0.527	69.11	54.36	nucl:10.5
EVM0010459	PgAP2/ERF90	GWHBEIL00000007.1	144142152	144142688	178	20116.7	9.02	-0.817	49.89	58.32	nucl:12
EVM0015358	PgAP2/ERF91	GWHBEIL00000007.1	144198066	144198903	203	22919	8.77	-0.561	71.08	53.27	nucl:11.5
EVM0054883	PgAP2/ERF92	GWHBEIL00000007.1	144364561	144365487	171	19136.9	10.17	-0.678	71.93	48.15	nucl:12
EVM0009593	PgAP2/ERF93	GWHBEIL00000007.1	144379424	144380062	212	23744.8	7.9	-0.678	63.58	66.06	nucl:13
EVM0013432	PgAP2/ERF94	GWHBEIL00000007.1	144767847	144768323	158	17682.7	9.55	-0.842	62.41	47.09	nucl:14
EVM0057319	PgAP2/ERF95	GWHBEIL00000007.1	145505428	145506432	272	29539.4	5.61	-0.727	59.67	46.85	nucl:14
EVM0033332	PgAP2/ERF96	GWHBEIL00000007.1	148312724	148313548	274	29999	7.9	-0.623	58.32	56.59	mito:9
EVM0007611	PgAP2/ERF97	GWHBEIL00000007.1	150161769	150162716	315	36050.6	5.18	-0.679	70.16	49.96	chlo:6
EVM0055733	PgAP2/ERF98	GWHBEIL00000008.1	1077233	1077802	189	21130.7	5.17	-0.638	63.02	54.17	nucl:13
EVM0016461	PgAP2/ERF99	GWHBEIL00000008.1	1099214	1099774	186	20869.3	5.18	-0.68	65.59	42.06	nucl:14
EVM0009235	PgAP2/ERF100	GWHBEIL00000008.1	1177218	1177808	196	22037.8	5.19	-0.593	70.2	42.6	nucl:13
EVM0020718	PgAP2/ERF101	GWHBEIL00000008.1	1545012	1546025	291	33440.3	5.23	-0.77	63.26	55.79	chlo:6.5
EVM0026427	PgAP2/ERF102	GWHBEIL00000008.1	6911995	6912835	267	29057.8	5.6	-0.734	60.82	50.73	nucl:14
EVM0061628	PgAP2/ERF103	GWHBEIL00000008.1	7947278	7948418	188	21338.1	6.53	-0.722	72.71	58.18	nucl:7
EVM0004469	PgAP2/ERF104	GWHBEIL00000008.1	8001312	8003835	260	29002.5	6.05	-0.652	71.65	65.71	nucl:10
EVM0004887	PgAP2/ERF105	GWHBEIL00000008.1	8050921	8051403	160	18193.3	5.72	-0.643	65.31	59.52	nucl:13
EVM0046620	PgAP2/ERF106	GWHBEIL00000008.1	8138009	8138637	171	19415	9.9	-0.574	63.33	66.44	nucl:13
EVM0046804	PgAP2/ERF107	GWHBEIL00000008.1	8174415	8191720	503	56789.2	6.31	-0.54	71.17	49.16	nucl:13
EVM0025740	PgAP2/ERF108	GWHBEIL00000008.1	8277204	8277827	207	23453.9	5.68	-0.827	66.52	70.89	nucl:13
EVM0035445	PgAP2/ERF109	GWHBEIL00000008.1	148694370	148700118	245	27958.4	7.61	-0.911	56.94	39.63	nucl:10
EVM0050126	PgAP2/ERF110	GWHBEIL00000009.1	1088089	1101140	555	62051.4	5.06	-0.51	70.32	43.02	nucl:5
EVM0062842	PgAP2/ERF111	GWHBEIL00000009.1	29748132	29752072	547	60585.6	5.94	-0.717	58.68	45.62	nucl:13
EVM0030923	PgAP2/ERF112	GWHBEIL00000009.1	50078942	50083863	672	73951.8	5.91	-0.759	56.83	45.84	nucl:12
EVM0012143	PgAP2/ERF113	GWHBEIL00000009.1	102201634	102202185	183	20855.4	4.82	-0.509	81.48	55.97	cyto:6.5
EVM0043642	PgAP2/ERF114	GWHBEIL00000009.1	120699649	120700852	374	42199.8	7.15	-0.568	70.72	54.31	nucl:7
EVM0005707	PgAP2/ERF115	GWHBEIL00000009.1	124276544	124277395	226	25160	5.43	-0.692	64.78	61.59	nucl:13
EVM0046671	PgAP2/ERF116	GWHBEIL00000009.1	124426983	124427381	132	14970.5	4.85	-0.977	62.88	56.93	nucl:11
EVM0015138	PgAP2/ERF117	GWHBEIL00000009.1	124432548	124433381	147	16348	6.33	-0.973	54.56	40.14	nucl:14
EVM0063010	PgAP2/ERF118	GWHBEIL00000009.1	130091602	130092800	247	27993.4	6.92	-0.759	66.8	43.19	nucl:11
EVM0056308	PgAP2/ERF119	GWHBEIL00000009.1	136880748	136883216	369	40969.6	4.6	-0.742	66.12	47.57	nucl:12.5
EVM0024575	PgAP2/ERF120	GWHBEIL00000009.1	137198360	137200284	412	45977.1	9.28	-0.513	68.88	39.2	nucl:6
EVM0027242	PgAP2/ERF121	GWHBEIL00000009.1	141814261	141815295	344	37319.9	6.79	-0.629	47.97	70.26	nucl:11
EVM0029770	PgAP2/ERF122	GWHBEIL00000010.1	2998498	2999795	214	23656.8	6.04	-0.44	72.48	63.16	nucl:10
EVM0043079	PgAP2/ERF123	GWHBEIL00000010.1	3010814	3020050	170	19098.2	9.48	-0.926	56.94	37.26	nucl:8
EVM0034352	PgAP2/ERF124	GWHBEIL00000010.1	3022370	3022756	128	14070.5	5.12	-0.722	55.86	31.48	nucl:8
EVM0064678	PgAP2/ERF125	GWHBEIL00000010.1	3352257	3353281	177	19862.6	9.98	-0.73	58.08	61.44	nucl:9
EVM0046411	PgAP2/ERF126	GWHBEIL00000010.1	4249213	4249746	177	20244.6	5.3	-0.573	75.54	51.93	nucl:10
EVM0035265	PgAP2/ERF127	GWHBEIL00000010.1	6293934	6300530	400	46285.4	10.81	-1.069	59.07	43.19	cyto:9
EVM0061777	PgAP2/ERF128	GWHBEIL00000010.1	12546702	12550862	484	53871.6	6.78	-0.726	59.3	51.29	nucl:14
EVM0009967	PgAP2/ERF129	GWHBEIL00000010.1	14923433	14923906	157	17084.3	9.38	-0.291	72.68	44.96	cyto:10
EVM0031351	PgAP2/ERF130	GWHBEIL00000010.1	14965696	14966793	231	25485.1	5.01	-0.663	54.94	53.46	cyto:9
EVM0020733	PgAP2/ERF131	GWHBEIL00000010.1	16179743	16194655	1738	198000	5.57	-0.518	79.77	49.2	plas:5
EVM0021043	PgAP2/ERF132	GWHBEIL00000010.1	16632088	16633080	330	35992.1	8.87	-0.903	48.48	65.05	nucl:14
EVM0019810	PgAP2/ERF133	GWHBEIL00000010.1	25050511	25054444	436	48942.7	6.48	-0.703	69.86	49.33	nucl:11
EVM0008480	PgAP2/ERF134	GWHBEIL00000010.1	136934593	136935484	238	25948.9	5.72	-0.593	55.04	62.76	nucl:14
EVM0056036	PgAP2/ERF135	GWHBEIL00000011.1	1795160	1795930	256	28196	5.09	-0.896	48.09	33.12	mito:7
EVM0046079	PgAP2/ERF136	GWHBEIL00000011.1	9151390	9152319	226	24256.3	8.8	-0.307	79.82	40.04	nucl:10
EVM0002545	PgAP2/ERF137	GWHBEIL00000011.1	9588999	9600998	434	48410.6	5.51	-0.689	51.77	60.1	nucl:14
EVM0005278	PgAP2/ERF138	GWHBEIL00000011.1	11517660	11519035	199	22052.6	7.7	-0.774	54.02	58.7	nucl:14
EVM0033400	PgAP2/ERF139	GWHBEIL00000011.1	12902684	12903907	260	29553.1	8.97	-0.792	64.19	56.96	nucl:13.5
EVM0019448	PgAP2/ERF140	GWHBEIL00000011.1	12930188	12931110	187	20686.3	9.69	-0.675	56.47	73.97	nucl:12
EVM0057732	PgAP2/ERF141	GWHBEIL00000011.1	14265203	14268539	540	58499.1	7.29	-0.651	54.06	43.41	nucl:14
EVM0038448	PgAP2/ERF142	GWHBEIL00000011.1	18325733	18326950	192	21459.9	7.73	-0.765	65.52	70.61	nucl:10.5
EVM0014855	PgAP2/ERF143	GWHBEIL00000011.1	20439285	20442250	472	52948.6	6.25	-0.708	58.73	53.56	nucl:13
EVM0065046	PgAP2/ERF144	GWHBEIL00000011.1	26025481	26026376	272	29297.3	5.71	-0.594	60.04	47.62	nucl:14
EVM0045092	PgAP2/ERF145	GWHBEIL00000011.1	27231829	27232605	258	29010.3	5.55	-0.772	59.03	36.69	nucl:10.5
EVM0012778	PgAP2/ERF146	GWHBEIL00000011.1	102319782	102323120	593	66083.5	6.93	-0.693	60.93	60.29	nucl:12
EVM0047694	PgAP2/ERF147	GWHBEIL00000011.1	140368939	140370006	227	24386.1	9.26	-0.512	62.07	56.61	nucl:9
EVM0009745	PgAP2/ERF148	GWHBEIL00000011.1	147946709	147947545	228	25213.2	5.79	-0.59	57.85	57.58	nucl:14
EVM0005605	PgAP2/ERF149	GWHBEIL00000011.1	147977534	147978556	228	25348.6	8.39	-0.555	63.42	52.19	nucl:13.5
EVM0026106	PgAP2/ERF150	GWHBEIL00000011.1	147986053	147987141	224	24766.8	5.43	-0.506	60.27	54.83	nucl:13
EVM0053118	PgAP2/ERF151	GWHBEIL00000011.1	148146251	148147478	288	30405.9	4.69	-0.408	65.56	53.81	nucl:7
EVM0014890	PgAP2/ERF152	GWHBEIL00000011.1	151004872	151006700	375	41743.4	4.83	-0.599	67.89	53.02	nucl:12
EVM0049202	PgAP2/ERF153	GWHBEIL00000011.1	154761431	154762324	297	33539.6	5.39	-0.705	71.99	50.86	nucl:8
EVM0045883	PgAP2/ERF154	GWHBEIL00000011.1	154828015	154832510	442	48848.8	8.82	-0.709	61	48.94	nucl:10
EVM0027812	PgAP2/ERF155	GWHBEIL00000012.1	2624633	2626075	215	23981.8	5.05	-0.596	67.16	54.86	nucl:13
EVM0048566	PgAP2/ERF156	GWHBEIL00000012.1	2647650	2648442	168	18859.1	9.55	-0.759	72.68	58.16	nucl:5
EVM0061959	PgAP2/ERF157	GWHBEIL00000012.1	9326554	9327834	426	46029.3	6.24	-0.53	68.54	44.45	nucl:11
EVM0060809	PgAP2/ERF158	GWHBEIL00000012.1	9768463	9772084	289	32560	9.31	-0.792	57.4	63.52	nucl:14
EVM0064837	PgAP2/ERF159	GWHBEIL00000012.1	12272327	12273046	239	26554	5.45	-0.572	67.82	51.93	nucl:12
EVM0047072	PgAP2/ERF160	GWHBEIL00000012.1	17211914	17221552	293	32980	4.94	-0.437	77.85	53.45	nucl:9
EVM0047997	PgAP2/ERF161	GWHBEIL00000012.1	18018003	18018623	206	23469.8	9.55	-1	63.88	46.93	nucl:9
EVM0032853	PgAP2/ERF162	GWHBEIL00000012.1	33324941	33325938	235	25913	5.27	-0.399	73.62	71.35	nucl:12
EVM0000263	PgAP2/ERF163	GWHBEIL00000012.1	115342363	115343711	227	24416.2	6.2	-0.481	64.89	59.06	chlo:9
EVM0010476	PgAP2/ERF164	GWHBEIL00000012.1	133086391	133086990	199	22228.9	9.56	-0.719	59.85	48.82	nucl:11.5
EVM0029060	PgAP2/ERF165	GWHBEIL00000013.1	1435037	1436393	279	30746.6	8.42	-0.502	70.97	48.66	nucl:11
EVM0037604	PgAP2/ERF166	GWHBEIL00000013.1	2056751	2057509	252	28363	9.45	-0.582	69.37	53.07	nucl:13
EVM0019299	PgAP2/ERF167	GWHBEIL00000013.1	3690503	3691391	225	24115	6.38	-0.509	63.47	47.01	nucl:8
EVM0021749	PgAP2/ERF168	GWHBEIL00000013.1	4959160	4960130	220	24636.6	5.27	-0.452	72.23	64.17	nucl:11
EVM0008485	PgAP2/ERF169	GWHBEIL00000013.1	10243196	10244300	223	23803.7	9.65	-0.417	69.15	57.42	nucl:11
EVM0004028	PgAP2/ERF170	GWHBEIL00000013.1	26492111	26493612	242	26670.6	5.2	-0.564	61.69	49.15	nucl:13.5
EVM0011872	PgAP2/ERF171	GWHBEIL00000013.1	40942801	40944917	204	22560.5	8.69	-0.528	75.05	54	nucl:9
EVM0007943	PgAP2/ERF172	GWHBEIL00000013.1	63683180	63684364	166	19052.7	8.96	-0.636	71.2	53.39	mito:7.5
EVM0038890	PgAP2/ERF173	GWHBEIL00000014.1	99140	100397	219	24012.7	8.36	-0.726	53.11	66.37	nucl:13
EVM0039467	PgAP2/ERF174	GWHBEIL00000014.1	6659795	6660745	221	23798.8	8.8	-0.354	78.96	44.68	chlo:8
EVM0032540	PgAP2/ERF175	GWHBEIL00000014.1	6968125	6969435	436	48886.1	5.36	-0.761	50.87	61.95	nucl:14
EVM0018022	PgAP2/ERF176	GWHBEIL00000014.1	9757183	9759159	128	14252.9	9.59	-0.933	43.59	59.23	nucl:12
EVM0009762	PgAP2/ERF177	GWHBEIL00000014.1	9782266	9783126	227	25063.2	5.99	-0.533	62.82	65.31	nucl:13
EVM0022730	PgAP2/ERF178	GWHBEIL00000014.1	10922033	10925572	540	58482	7.74	-0.665	54.43	43.08	nucl:12.5
EVM0001537	PgAP2/ERF179	GWHBEIL00000014.1	13971448	13972621	189	21251.8	7.75	-0.732	67.62	67.94	nucl:10.5
EVM0040317	PgAP2/ERF180	GWHBEIL00000014.1	15490840	15494801	479	53965.7	6.29	-0.73	55.24	50.8	nucl:13
EVM0060642	PgAP2/ERF181	GWHBEIL00000014.1	23655449	23659868	442	48965.9	8.71	-0.716	60.11	49.54	nucl:9
EVM0040660	PgAP2/ERF182	GWHBEIL00000014.1	23752213	23753103	296	33496.5	5.41	-0.752	69.93	45.08	nucl:10
EVM0007818	PgAP2/ERF183	GWHBEIL00000014.1	27083340	27085158	375	41778.4	4.83	-0.618	66.61	52.09	nucl:14
EVM0050464	PgAP2/ERF184	GWHBEIL00000014.1	29363938	29364960	292	31062.7	4.87	-0.528	63.29	56.58	nucl:8.5
EVM0046156	PgAP2/ERF185	GWHBEIL00000014.1	29424887	29425968	224	24825.9	5.72	-0.518	59.82	57.75	nucl:14
EVM0023681	PgAP2/ERF186	GWHBEIL00000014.1	29430579	29431345	210	23233.4	8.67	-0.5	66.05	48.81	nucl:7
EVM0043980	PgAP2/ERF187	GWHBEIL00000014.1	29492584	29493270	228	25263.4	6.23	-0.599	57.02	56.48	nucl:14
EVM0021129	PgAP2/ERF188	GWHBEIL00000014.1	31672952	31673707	251	28216.5	5.53	-0.729	57.17	38.73	nucl:12
EVM0021893	PgAP2/ERF189	GWHBEIL00000014.1	95931380	95934862	593	66003.3	6.77	-0.69	60.59	58.22	nucl:12
EVM0036608	PgAP2/ERF190	GWHBEIL00000014.1	135176877	135178070	154	17464.3	8.93	-1.056	55.91	54.38	nucl:8
EVM0045399	PgAP2/ERF191	GWHBEIL00000014.1	140047399	140048377	227	24331	9.04	-0.502	60.79	48.26	chlo:8
EVM0013550	PgAP2/ERF192	GWHBEIL00000015.1	983871	984440	189	20994.5	5.08	-0.559	69.74	56	nucl:13
EVM0057947	PgAP2/ERF193	GWHBEIL00000015.1	1460947	1461908	287	33066	5.46	-0.751	64.81	56.46	chlo:6.5
EVM0008183	PgAP2/ERF194	GWHBEIL00000015.1	5378605	5379770	284	31146.3	6.17	-0.68	61.3	51.67	nucl:11
EVM0027680	PgAP2/ERF195	GWHBEIL00000015.1	5895863	5896564	194	21841.6	5.99	-0.592	75.46	66.64	nucl:13
EVM0057787	PgAP2/ERF196	GWHBEIL00000015.1	5956587	5957673	188	21338.1	6.53	-0.722	72.71	58.18	nucl:7
EVM0040770	PgAP2/ERF197	GWHBEIL00000015.1	6104886	6105368	160	18066.2	6.2	-0.647	67.75	58.87	nucl:12
EVM0035419	PgAP2/ERF198	GWHBEIL00000015.1	6124176	6132911	236	26274.4	9.89	-0.775	62.54	55.52	nucl:14
EVM0028070	PgAP2/ERF199	GWHBEIL00000015.1	6224954	6225449	160	18110.6	9.94	-0.513	66.5	59.59	nucl:12
EVM0033601	PgAP2/ERF200	GWHBEIL00000015.1	6248886	6249473	195	22187.6	6.92	-0.831	62.62	69.05	nucl:14
EVM0001323	PgAP2/ERF201	GWHBEIL00000015.1	100793734	100794468	240	26976.5	6.96	-0.632	53.71	39.27	nucl:8
EVM0061362	PgAP2/ERF202	GWHBEIL00000015.1	100818774	100819520	248	28120.6	6.25	-0.86	56.29	44.17	nucl:12
EVM0046670	PgAP2/ERF203	GWHBEIL00000016.1	4161328	4162416	256	28904.5	6.96	-0.774	51.84	54.41	nucl:7
EVM0003725	PgAP2/ERF204	GWHBEIL00000016.1	96450789	96451328	179	19837	4.96	-0.659	62.79	61.7	nucl:14
EVM0030250	PgAP2/ERF205	GWHBEIL00000016.1	98964859	98965464	201	22373.9	5.63	-0.578	67.96	58.64	nucl:11.5
EVM0031334	PgAP2/ERF206	GWHBEIL00000016.1	99032788	99033264	158	17876.2	7.9	-0.761	54.37	54.83	nucl:11
EVM0027849	PgAP2/ERF207	GWHBEIL00000016.1	99082826	99083667	201	22728.9	9.32	-0.54	72.29	49.78	nucl:12.5
EVM0010191	PgAP2/ERF208	GWHBEIL00000016.1	99272865	99273715	208	23175.2	9.02	-0.53	84.47	58.22	nucl:7
EVM0010499	PgAP2/ERF209	GWHBEIL00000016.1	99285480	99286152	210	23524.5	7.91	-0.733	61.86	65.37	nucl:13
EVM0010248	PgAP2/ERF210	GWHBEIL00000016.1	99991051	99991963	268	29270.3	5.73	-0.687	65.26	47.15	nucl:13.5
EVM0049218	PgAP2/ERF211	GWHBEIL00000016.1	102092523	102093350	275	30034	7.9	-0.627	56.69	56.52	mito:8
EVM0039763	PgAP2/ERF212	GWHBEIL00000016.1	104212002	104212946	314	35740.2	5.16	-0.659	68.54	44.96	chlo:11
EVM0010244	PgAP2/ERF213	GWHBEIL00000017.1	1053580	1054137	185	20964.3	5.17	-0.728	65.41	46.43	chlo:7
EVM0008569	PgAP2/ERF214	GWHBEIL00000017.1	1332216	1333286	296	33093.9	8.24	-0.629	73.51	48.84	nucl:10.5
EVM0063885	PgAP2/ERF215	GWHBEIL00000017.1	1544095	1545792	335	37247.2	4.94	-0.599	63.13	52.69	chlo:7
EVM0064556	PgAP2/ERF216	GWHBEIL00000017.1	1704439	1705671	291	32728.8	5.39	-0.574	72.44	72.36	nucl:11.5
EVM0036916	PgAP2/ERF217	GWHBEIL00000017.1	1804949	1805671	240	26370.2	6.39	-0.683	61.96	49.94	chlo:9
EVM0043925	PgAP2/ERF218	GWHBEIL00000017.1	7807829	7808701	168	18945.4	9.55	-0.682	75	37.17	nucl:10
EVM0050293	PgAP2/ERF219	GWHBEIL00000017.1	8303276	8303801	160	17444.7	9.97	-0.476	72	64.33	nucl:10
EVM0008966	PgAP2/ERF220	GWHBEIL00000017.1	85562523	85563495	139	15220.9	10.06	-0.778	53.53	67.88	nucl:13
EVM0046993	PgAP2/ERF221	GWHBEIL00000017.1	115720796	115724692	488	53707.9	8.06	-0.565	66.58	53.22	nucl:14
EVM0028917	PgAP2/ERF222	GWHBEIL00000017.1	123107406	123108374	322	35414.6	9.22	-0.801	49.75	55.24	nucl:14
EVM0018527	PgAP2/ERF223	GWHBEIL00000017.1	123327480	123339560	917	101178	5.77	-0.344	76.36	33.03	cyto:8
EVM0030096	PgAP2/ERF224	GWHBEIL00000017.1	124410867	124411637	224	24620.8	4.65	-0.724	51.47	51.61	cyto:8
EVM0056353	PgAP2/ERF225	GWHBEIL00000017.1	124421034	124421501	155	16897.9	9.43	-0.573	61.68	59.18	cyto:7
EVM0018477	PgAP2/ERF226	GWHBEIL00000017.1	127219744	127220712	261	28255.2	5.05	-0.593	53.95	55.35	nucl:14
EVM0046041	PgAP2/ERF227	GWHBEIL00000017.1	130501017	130502762	551	62388.8	4.81	-0.542	74.12	50.91	mito:5.5
EVM0036269	PgAP2/ERF228	GWHBEIL00000018.1	4394432	4395204	118	13235.8	6.13	-0.688	72.03	58.32	nucl:12
EVM0053613	PgAP2/ERF229	GWHBEIL00000018.1	9259206	9262289	623	69014.4	6.54	-0.696	59.26	54.43	nucl:13
EVM0009052	PgAP2/ERF230	GWHBEIL00000018.1	34182880	34184819	359	39424	6.51	-0.564	64.21	48.79	nucl:13
EVM0063142	PgAP2/ERF231	GWHBEIL00000018.1	93844987	93845620	168	18635.9	6.42	-0.531	68.04	49.16	chlo:7
EVM0002673	PgAP2/ERF232	GWHBEIL00000018.1	103185717	103186893	202	22415.1	8.69	-0.776	59.01	60.79	nucl:13
EVM0015833	PgAP2/ERF233	GWHBEIL00000018.1	105378908	105380812	450	50101.3	5.9	-0.802	52.33	64.49	nucl:14
EVM0041870	PgAP2/ERF234	GWHBEIL00000018.1	106601023	106602006	224	24371.6	8.97	-0.457	71.34	50.2	nucl:8
EVM0065614	PgAP2/ERF235	GWHBEIL00000018.1	113829771	113830613	280	31855.4	5.78	-0.885	62.43	41.32	nucl:12
EVM0039614	PgAP2/ERF236	GWHBEIL00000018.1	121256131	121256748	205	21755.2	4.46	-0.202	73.95	50.18	nucl:11
EVM0036049	PgAP2/ERF237	GWHBEIL00000018.1	124184793	124188539	441	49420.8	6.04	-0.637	63.33	57.78	nucl:13
EVM0021474	PgAP2/ERF238	GWHBEIL00000018.1	130984677	130985687	240	26232.6	7.7	-0.542	65.92	65.89	nucl:9
EVM0064540	PgAP2/ERF239	GWHBEIL00000018.1	131041998	131043098	306	33814.7	5.51	-0.55	73.27	44.81	nucl:7
EVM0061667	PgAP2/ERF240	GWHBEIL00000018.1	132727103	132727960	227	24928.1	5.35	-0.415	62.95	51.23	nucl:13
EVM0036707	PgAP2/ERF241	GWHBEIL00000018.1	132740036	132740899	222	24630.7	5.89	-0.504	62.52	49.05	nucl:13
EVM0000251	PgAP2/ERF242	GWHBEIL00000018.1	134007722	134008774	350	39220.9	5.04	-0.607	69.66	49.86	nucl:9
EVM0030758	PgAP2/ERF243	GWHBEIL00000018.1	135061793	135062779	328	37150.6	4.62	-0.595	74.7	49.83	chlo:4
EVM0043570	PgAP2/ERF244	GWHBEIL00000018.1	137118422	137119577	228	24654.8	9.84	-0.438	67.41	51.3	chlo:8
EVM0021367	PgAP2/ERF245	GWHBEIL00000019.1	788103	790969	385	42670.1	4.91	-0.708	60.1	37.08	nucl:7
EVM0010000	PgAP2/ERF246	GWHBEIL00000019.1	1200053	1202527	465	51852.8	6.1	-0.869	52.28	51.65	nucl:13
EVM0041541	PgAP2/ERF247	GWHBEIL00000019.1	3920276	3920866	167	18688.9	6.96	-0.659	63.17	50.9	nucl:6.5
EVM0007972	PgAP2/ERF248	GWHBEIL00000019.1	4340579	4343094	356	39507.4	8.2	-0.774	57.61	61.51	nucl:6
EVM0043021	PgAP2/ERF249	GWHBEIL00000019.1	4827001	4828928	312	35448.6	6.3	-1.1	52.28	66.88	nucl:12.5
EVM0049146	PgAP2/ERF250	GWHBEIL00000019.1	12694010	12697404	648	71455.7	6.25	-0.751	56.91	49.84	nucl:12
EVM0018982	PgAP2/ERF251	GWHBEIL00000019.1	14149653	14150770	140	15767.8	9.1	-0.845	69.79	31.89	nucl:8
EVM0005274	PgAP2/ERF252	GWHBEIL00000019.1	14230227	14233908	542	60185.2	6.91	-0.859	51.72	54.49	nucl:14
EVM0026696	PgAP2/ERF253	GWHBEIL00000019.1	17834949	17836788	393	44423.8	8.71	-0.651	70.03	55.87	nucl:11
EVM0043357	PgAP2/ERF254	GWHBEIL00000019.1	22871261	22872776	187	21714.2	5.35	-0.878	56.9	63.96	nucl:14
EVM0033068	PgAP2/ERF255	GWHBEIL00000019.1	22909150	22912418	144	16138.3	9.05	-0.656	77.29	49.22	nucl:10
EVM0039064	PgAP2/ERF256	GWHBEIL00000019.1	24284540	24289719	511	56585	6.12	-0.675	59.63	49.53	nucl:13
EVM0018668	PgAP2/ERF257	GWHBEIL00000019.1	26330233	26332167	337	37417.9	5.44	-0.534	64.33	67.38	nucl:10.5
EVM0030397	PgAP2/ERF258	GWHBEIL00000019.1	28836292	28838149	303	32525.9	8.95	-0.551	56.7	48.01	nucl:14
EVM0058212	PgAP2/ERF259	GWHBEIL00000019.1	34742976	34745513	401	43382.9	8.38	-0.513	51	68.25	nucl:10
EVM0045838	PgAP2/ERF260	GWHBEIL00000019.1	137550190	137552377	343	39114.2	5.03	-0.633	78.66	40.6	nucl:7
EVM0052683	PgAP2/ERF261	GWHBEIL00000020.1	4383359	4384435	139	15868.8	9.39	-0.998	61.15	62.8	nucl:13
EVM0031198	PgAP2/ERF262	GWHBEIL00000020.1	8640382	8644412	646	71201.8	6.34	-0.663	60.19	57.71	nucl:13
EVM0048940	PgAP2/ERF263	GWHBEIL00000020.1	30360228	30362215	362	39719.2	5.93	-0.546	65	49.53	nucl:13
EVM0034122	PgAP2/ERF264	GWHBEIL00000020.1	94566334	94576368	705	79105	8.99	-0.445	78.06	45.24	nucl:4
EVM0034711	PgAP2/ERF265	GWHBEIL00000020.1	96187975	96190254	456	50669.7	5.47	-0.807	50.79	62.68	nucl:14
EVM0004648	PgAP2/ERF266	GWHBEIL00000020.1	97199312	97200370	230	25010.3	9.16	-0.463	67.83	52.56	nucl:10
EVM0055975	PgAP2/ERF267	GWHBEIL00000020.1	101897125	101897967	280	31682.2	6.2	-0.831	65.21	38.73	nucl:13
EVM0042214	PgAP2/ERF268	GWHBEIL00000020.1	106982983	106983600	205	21711.2	4.43	-0.199	74.44	48.35	nucl:11
EVM0050652	PgAP2/ERF269	GWHBEIL00000020.1	108914872	108918626	441	49285.5	6.08	-0.644	62.02	56.86	nucl:13
EVM0050886	PgAP2/ERF270	GWHBEIL00000020.1	114815942	114816840	238	26108.4	6.85	-0.546	66.43	66.05	nucl:9
EVM0016406	PgAP2/ERF271	GWHBEIL00000020.1	114841236	114842577	311	34364.4	5.64	-0.514	73.99	46.02	cysk:7
EVM0040062	PgAP2/ERF272	GWHBEIL00000020.1	116130558	116131490	229	25214.5	5.72	-0.4	67.51	54.66	nucl:13
EVM0049475	PgAP2/ERF273	GWHBEIL00000020.1	116136049	116136912	225	24923	6.17	-0.516	61.69	48.84	nucl:13
EVM0006081	PgAP2/ERF274	GWHBEIL00000020.1	116160138	116160905	255	27006.6	6.32	-0.37	72.47	55.33	chlo:9
EVM0007435	PgAP2/ERF275	GWHBEIL00000020.1	117483148	117484200	350	39562.3	5.15	-0.635	66.06	55.05	nucl:8
EVM0053639	PgAP2/ERF276	GWHBEIL00000020.1	118835626	118836609	327	37020.4	4.59	-0.623	74.04	49.13	cyto:4
EVM0063441	PgAP2/ERF277	GWHBEIL00000020.1	121102001	121103019	226	24449.7	9.99	-0.385	70.13	51.36	chlo:8
EVM0064060	PgAP2/ERF278	GWHBEIL00000021.1	85344346	85345374	342	38208.1	7.66	-0.642	68.25	57.63	nucl:12
EVM0013673	PgAP2/ERF279	GWHBEIL00000021.1	88031880	88032724	229	25979.1	5.29	-0.609	74.45	67.89	nucl:10.5
EVM0063267	PgAP2/ERF280	GWHBEIL00000021.1	88085910	88086744	143	16390.1	6.19	-1.132	53.99	61.59	nucl:13
EVM0023467	PgAP2/ERF281	GWHBEIL00000021.1	91942151	91943158	335	37214.8	5.39	-0.741	53.94	54.99	nucl:14
EVM0044107	PgAP2/ERF282	GWHBEIL00000021.1	92664757	92666239	275	30301.4	7.72	-0.467	73.53	42.41	chlo:7
EVM0048885	PgAP2/ERF283	GWHBEIL00000021.1	98427466	98429745	371	41830.6	5.05	-0.857	65.5	53.8	nucl:11
EVM0055336	PgAP2/ERF284	GWHBEIL00000021.1	98750885	98752355	357	40001.5	9.09	-0.413	77.25	35.98	nucl:11
EVM0060049	PgAP2/ERF285	GWHBEIL00000021.1	100106947	100107975	342	37905.5	4.55	-0.713	65.41	47.24	nucl:7
EVM0040878	PgAP2/ERF286	GWHBEIL00000022.1	2671165	2678616	618	68981.6	8.38	-0.572	66.29	32.31	nucl:14
EVM0049349	PgAP2/ERF287	GWHBEIL00000022.1	3631629	3632847	207	22740.8	9.4	-0.618	73.04	69.19	nucl:9
EVM0009157	PgAP2/ERF288	GWHBEIL00000022.1	4157909	4158703	264	28698.5	9.95	-0.5	67.99	46.07	nucl:11
EVM0028630	PgAP2/ERF289	GWHBEIL00000022.1	4215256	4216004	179	20326.7	7.05	-0.833	58.94	43.44	nucl:6.5
EVM0057819	PgAP2/ERF290	GWHBEIL00000022.1	4759709	4763232	345	38814	8.22	-0.847	56.96	60.61	chlo:6
EVM0014621	PgAP2/ERF291	GWHBEIL00000022.1	5053980	5055515	265	29301.2	6.71	-0.802	52	66.61	nucl:12.5
EVM0020209	PgAP2/ERF292	GWHBEIL00000022.1	13029718	13033458	669	74300.1	6.34	-0.747	54.44	49.8	nucl:13
EVM0025454	PgAP2/ERF293	GWHBEIL00000022.1	14330995	14332205	157	17510.7	9.13	-0.89	69.04	36.17	mito:7
EVM0026185	PgAP2/ERF294	GWHBEIL00000022.1	14405389	14409029	535	59929.1	6.45	-0.857	55.81	60.56	nucl:14
EVM0023482	PgAP2/ERF295	GWHBEIL00000022.1	14804375	14805097	240	27070.9	9.24	-1.042	55.67	49.07	nucl:14
EVM0061815	PgAP2/ERF296	GWHBEIL00000022.1	17313392	17314603	403	45206.6	4.63	-0.793	62.53	53.4	nucl:13
EVM0029984	PgAP2/ERF297	GWHBEIL00000022.1	17963345	17966974	394	44774.1	9.03	-0.702	67.89	60.15	nucl:12
EVM0030784	PgAP2/ERF298	GWHBEIL00000022.1	23179415	23180879	209	23524.2	6.35	-0.745	65.84	66.34	nucl:13
EVM0028371	PgAP2/ERF299	GWHBEIL00000022.1	26340954	26342838	342	37819.4	6.34	-0.528	62.25	67.86	nucl:11.5
EVM0046009	PgAP2/ERF300	GWHBEIL00000022.1	29083640	29084414	232	25597.4	5.08	-0.559	58.15	67.58	chlo:6
EVM0021527	PgAP2/ERF301	GWHBEIL00000022.1	42112485	42114687	385	41654.7	5.85	-0.678	48.23	60.74	nucl:14
EVM0000511	PgAP2/ERF302	GWHBEIL00000022.1	76062620	76065220	374	40644.7	6.25	-0.647	53.74	65.24	nucl:14
EVM0013412	PgAP2/ERF303	GWHBEIL00000023.1	5081117	5082365	336	37331.8	4.49	-0.708	66.58	43.74	nucl:6
EVM0065487	PgAP2/ERF304	GWHBEIL00000023.1	7098206	7099480	357	40036.6	9.24	-0.443	74.79	38.99	nucl:12
EVM0028177	PgAP2/ERF305	GWHBEIL00000023.1	7459281	7461510	360	40472	5.02	-0.849	63.44	52.34	nucl:13
EVM0026723	PgAP2/ERF306	GWHBEIL00000023.1	13657940	13659528	245	26992.5	5.98	-0.522	73.76	43.87	nucl:8
EVM0057136	PgAP2/ERF307	GWHBEIL00000023.1	15027891	15028958	355	39370.6	5.39	-0.91	48.7	53.35	nucl:13
EVM0014632	PgAP2/ERF308	GWHBEIL00000023.1	20334062	20335041	143	16348	6.18	-1.128	53.99	60.47	nucl:13
EVM0012959	PgAP2/ERF309	GWHBEIL00000023.1	20413140	20414137	229	25912.9	5.4	-0.631	75.33	69.68	nucl:12.5
EVM0039934	PgAP2/ERF310	GWHBEIL00000023.1	24692051	24693417	345	38443.5	8.81	-0.589	72.17	55.37	nucl:12
EVM0053033	PgAP2/ERF311	GWHBEIL00000024.1	59137097	59138489	166	19082.7	8.96	-0.651	70.6	53.39	mito:7.5
EVM0052625	PgAP2/ERF312	GWHBEIL00000024.1	72124131	72126143	204	22455.4	8.79	-0.502	76.03	56.5	nucl:9
EVM0065672	PgAP2/ERF313	GWHBEIL00000024.1	79948858	79950137	237	26147.1	5.19	-0.523	63	45.01	nucl:13.5
EVM0007819	PgAP2/ERF314	GWHBEIL00000024.1	92635561	92636551	223	23989.9	9.44	-0.465	68.25	59.11	nucl:7
EVM0035276	PgAP2/ERF315	GWHBEIL00000024.1	97434616	97435560	235	26392.8	6.22	-0.451	72.6	59.37	nucl:11
EVM0055929	PgAP2/ERF316	GWHBEIL00000024.1	98591532	98592209	225	24361.4	6.66	-0.548	61.29	50.88	nucl:8
EVM0021580	PgAP2/ERF317	GWHBEIL00000024.1	99940737	99941612	291	32420.3	8.63	-0.501	72.1	52.74	nucl:14
EVM0000510	PgAP2/ERF318	GWHBEIL00000024.1	100431101	100432090	329	36582	6.17	-0.522	69.94	48.84	nucl:12.5

## Sheet: Supplementary Table S3
Supplementary Table S3: Intraspecies collinearity analysis of PgAP2/ERF genes
tandem duplication	EVM0001323.1	EVM0061362.1
	EVM0009745.1	EVM0005605.1
	EVM0005605.1	EVM0026106.1
	EVM0054883.1	EVM0009593.1
	EVM0010191.1	EVM0010499.1
	EVM0023681.1	EVM0043980.1
	EVM0028549.1	EVM0060077.1
	EVM0030096.1	EVM0056353.1
	EVM0043357.1	EVM0033068.1
	EVM0061667.1	EVM0036707.1
	EVM0039271.1	EVM0050853.1
	EVM0040062.1	EVM0049475.1
	EVM0048662.1	EVM0058647.1
segmental duplication	EVM0036560.1	EVM0024575.1
	EVM0017011.1	EVM0056308.1
	EVM0030264.1	EVM0063010.1
	EVM0039271.1	EVM0015138.1
	EVM0050853.1	EVM0046671.1
	EVM0058164.1	EVM0005707.1
	EVM0036426.1	EVM0043642.1
	EVM0015028.1	EVM0050126.1
	EVM0050853.1	EVM0034352.1
	EVM0058164.1	EVM0029770.1
	EVM0058164.1	EVM0027812.1
	EVM0030264.1	EVM0044107.1
	EVM0065380.1	EVM0023467.1
	EVM0039271.1	EVM0063267.1
	EVM0058164.1	EVM0013673.1
	EVM0036426.1	EVM0064060.1
	EVM0036560.1	EVM0055336.1
	EVM0017011.1	EVM0048885.1
	EVM0036560.1	EVM0065487.1
	EVM0017011.1	EVM0028177.1
	EVM0030264.1	EVM0026723.1
	EVM0065380.1	EVM0057136.1
	EVM0039271.1	EVM0014632.1
	EVM0058164.1	EVM0012959.1
	EVM0036426.1	EVM0039934.1
	EVM0029026.1	EVM0014764.1
	EVM0029118.1	EVM0016411.1
	EVM0004890.1	EVM0022896.1
	EVM0029026.1	EVM0052154.1
	EVM0048961.1	EVM0016461.1
	EVM0029026.1	EVM0008480.1
	EVM0029118.1	EVM0020733.1
	EVM0004890.1	EVM0031351.1
	EVM0036789.1	EVM0009967.1
	EVM0063831.1	EVM0019810.1
	EVM0049445.1	EVM0029060.1
	EVM0038438.1	EVM0008485.1
	EVM0014469.1	EVM0037604.1
	EVM0044893.1	EVM0007818.1
	EVM0048961.1	EVM0013550.1
	EVM0059581.1	EVM0010248.1
	EVM0063831.1	EVM0046993.2
	EVM0029118.1	EVM0018527.1
	EVM0004890.1	EVM0030096.1
	EVM0029026.1	EVM0018477.1
	EVM0028549.1	EVM0043925.1
	EVM0038438.1	EVM0050293.1
	EVM0015754.1	EVM0046041.1
	EVM0048961.1	EVM0010244.1
	EVM0044893.1	EVM0063885.1
	EVM0014469.1	EVM0064556.1
	EVM0059581.1	EVM0036916.1
	EVM0030106.1	EVM0008966.1
	EVM0038438.1	EVM0007819.1
	EVM0014469.1	EVM0021580.1
	EVM0044893.1	EVM0000510.1
	EVM0037986.1	EVM0052154.1
	EVM0039728.2	EVM0001835.1
	EVM0001432.1	EVM0021750.1
	EVM0017251.1	EVM0055101.1
	EVM0039988.1	EVM0001167.1
	EVM0048662.1	EVM0018379.1
	EVM0036313.1	EVM0052601.1
	EVM0051048.1	EVM0042733.1
	EVM0031224.1	EVM0029547.1
	EVM0022747.1	EVM0002411.1
	EVM0061432.1	EVM0037048.1
	EVM0048662.1	EVM0018379.1
	EVM0047693.1	EVM0064692.1
	EVM0037986.1	EVM0047072.1
	EVM0039988.1	EVM0049146.2
	EVM0047693.1	EVM0026696.1
	EVM0051048.1	EVM0043021.1
	EVM0031224.1	EVM0007972.1
	EVM0026385.1	EVM0010000.1
	EVM0022747.1	EVM0021367.2
	EVM0017251.1	EVM0058212.2
	EVM0036313.1	EVM0030397.1
	EVM0061432.1	EVM0018668.1
	EVM0054449.1	EVM0039064.1
	EVM0048662.1	EVM0033068.1
	EVM0058647.1	EVM0043357.1
	EVM0047964.1	EVM0045838.1
	EVM0039728.2	EVM0005274.1
	EVM0001432.1	EVM0018982.1
	EVM0001432.1	EVM0052683.1
	EVM0022747.1	EVM0040878.1
	EVM0039988.1	EVM0020209.1
	EVM0047693.1	EVM0029984.1
	EVM0017251.1	EVM0021527.1
	EVM0036313.1	EVM0000511.1
	EVM0048662.1	EVM0030784.1
	EVM0061432.1	EVM0028371.1
	EVM0048662.1	EVM0030784.1
	EVM0039728.2	EVM0026185.1
	EVM0001432.1	EVM0025454.1
	EVM0051048.1	EVM0014621.1
	EVM0031224.1	EVM0057819.1
	EVM0047964.1	EVM0028177.1
	EVM0037986.1	EVM0065672.1
	EVM0019260.1	EVM0057536.1
	EVM0029879.1	EVM0013846.1
	EVM0015418.1	EVM0020192.1
	EVM0039252.1	EVM0005548.1
	EVM0002393.1	EVM0015138.1
	EVM0019260.1	EVM0029770.1
	EVM0029879.1	EVM0043079.1
	EVM0002393.1	EVM0034352.1
	EVM0065410.1	EVM0064678.1
	EVM0049130.1	EVM0046411.1
	EVM0031435.1	EVM0035265.1
	EVM0015418.1	EVM0061777.1
	EVM0022896.1	EVM0009967.1
	EVM0016411.1	EVM0020733.1
	EVM0050023.1	EVM0021043.1
	EVM0014764.1	EVM0008480.1
	EVM0036928.1	EVM0019810.1
	EVM0015418.1	EVM0019810.1
	EVM0019260.1	EVM0027812.1
	EVM0029879.1	EVM0048566.1
	EVM0015418.1	EVM0060809.1
	EVM0039252.1	EVM0061959.1
	EVM0014764.1	EVM0004028.1
	EVM0015418.1	EVM0040317.1
	EVM0014764.1	EVM0018477.1
	EVM0022896.1	EVM0030096.1
	EVM0050023.1	EVM0028917.1
	EVM0016411.1	EVM0046041.1
	EVM0029879.1	EVM0063267.1
	EVM0019260.1	EVM0012959.1
	EVM0002393.1	EVM0014632.1
	EVM0057536.1	EVM0005707.1
	EVM0012114.1	EVM0050126.1
	EVM0057536.1	EVM0029770.1
	EVM0013846.1	EVM0043079.1
	EVM0020192.1	EVM0061777.1
	EVM0052154.1	EVM0008480.1
	EVM0012114.1	EVM0045092.1
	EVM0057536.1	EVM0027812.1
	EVM0013846.1	EVM0048566.1
	EVM0005548.1	EVM0061959.1
	EVM0020192.1	EVM0060809.1
	EVM0052154.1	EVM0047072.1
	EVM0012114.1	EVM0010476.1
	EVM0006717.1	EVM0000263.1
	EVM0002878.1	EVM0032853.1
	EVM0002878.1	EVM0021749.1
	EVM0052154.1	EVM0004028.1
	EVM0012114.1	EVM0021129.1
	EVM0020192.1	EVM0050652.1
	EVM0057536.1	EVM0013673.1
	EVM0013846.1	EVM0063267.1
	EVM0057536.1	EVM0012959.1
	EVM0052154.1	EVM0065672.1
	EVM0002878.1	EVM0035276.1
	EVM0051830.1	EVM0038448.1
	EVM0043824.1	EVM0001323.1
	EVM0043824.1	EVM0046670.1
	EVM0021750.1	EVM0036269.1
	EVM0001167.1	EVM0053613.1
	EVM0002411.1	EVM0021367.2
	EVM0042321.1	EVM0041541.1
	EVM0029547.1	EVM0007972.1
	EVM0042733.1	EVM0043021.1
	EVM0018379.1	EVM0043357.1
	EVM0037048.1	EVM0018668.1
	EVM0001167.1	EVM0049146.2
	EVM0064692.1	EVM0026696.1
	EVM0001835.1	EVM0005274.1
	EVM0021750.1	EVM0018982.1
	EVM0055101.1	EVM0058212.2
	EVM0052601.1	EVM0030397.1
	EVM0021750.1	EVM0052683.1
	EVM0039949.1	EVM0060049.1
	EVM0051830.1	EVM0049349.1
	EVM0055490.1	EVM0009157.1
	EVM0042321.1	EVM0028630.1
	EVM0029547.1	EVM0057819.1
	EVM0042733.1	EVM0014621.1
	EVM0001167.1	EVM0020209.1
	EVM0018379.1	EVM0030784.1
	EVM0037048.1	EVM0028371.1
	EVM0041763.1	EVM0046009.1
	EVM0055101.1	EVM0021527.1
	EVM0052601.1	EVM0000511.1
	EVM0039949.1	EVM0061815.1
	EVM0043824.1	EVM0023482.1
	EVM0001835.1	EVM0026185.1
	EVM0021750.1	EVM0025454.1
	EVM0002411.1	EVM0040878.1
	EVM0039949.1	EVM0013412.1
	EVM0060266.1	EVM0035445.1
	EVM0010459.1	EVM0046620.1
	EVM0009593.1	EVM0061628.1
	EVM0057319.1	EVM0026427.1
	EVM0007611.1	EVM0020718.1
	EVM0007611.1	EVM0014890.1
	EVM0060266.1	EVM0001323.1
	EVM0010459.1	EVM0028070.1
	EVM0054883.1	EVM0057787.1
	EVM0057319.1	EVM0008183.1
	EVM0007611.1	EVM0057947.1
	EVM0060266.1	EVM0046670.1
	EVM0037346.1	EVM0030250.1
	EVM0054883.1	EVM0010191.1
	EVM0057319.1	EVM0010248.1
	EVM0033332.1	EVM0049218.1
	EVM0007611.1	EVM0039763.1
	EVM0035445.1	EVM0001323.1
	EVM0055733.1	EVM0013550.1
	EVM0020718.1	EVM0057947.1
	EVM0026427.1	EVM0008183.1
	EVM0061628.1	EVM0057787.1
	EVM0035445.1	EVM0046670.1
	EVM0026427.1	EVM0010248.1
	EVM0061628.1	EVM0010191.1
	EVM0046620.1	EVM0031334.1
	EVM0020718.1	EVM0039763.1
	EVM0055733.1	EVM0010244.1
	EVM0020718.1	EVM0000251.1
	EVM0015138.1	EVM0034352.1
	EVM0050126.1	EVM0045092.1
	EVM0046671.1	EVM0048566.1
	EVM0050126.1	EVM0010476.1
	EVM0050126.1	EVM0021129.1
	EVM0056308.1	EVM0045838.1
	EVM0043642.1	EVM0064060.1
	EVM0005707.1	EVM0013673.1
	EVM0046671.1	EVM0063267.1
	EVM0056308.1	EVM0048885.1
	EVM0024575.1	EVM0055336.1
	EVM0063010.1	EVM0044107.1
	EVM0043642.1	EVM0039934.1
	EVM0005707.1	EVM0012959.1
	EVM0046671.1	EVM0014632.1
	EVM0063010.1	EVM0026723.1
	EVM0056308.1	EVM0028177.1
	EVM0024575.1	EVM0065487.1
	EVM0029770.1	EVM0027812.1
	EVM0043079.1	EVM0048566.1
	EVM0061777.1	EVM0060809.1
	EVM0008480.1	EVM0047072.1
	EVM0061777.1	EVM0040317.1
	EVM0008480.1	EVM0018477.1
	EVM0061777.1	EVM0046993.2
	EVM0009967.1	EVM0030096.1
	EVM0021043.1	EVM0028917.1
	EVM0019810.1	EVM0046993.2
	EVM0061777.1	EVM0050652.1
	EVM0043079.1	EVM0063267.1
	EVM0034352.1	EVM0014632.1
	EVM0008480.1	EVM0065672.1
	EVM0045092.1	EVM0010476.1
	EVM0053118.1	EVM0019299.1
	EVM0046079.1	EVM0039467.1
	EVM0002545.1	EVM0032540.1
	EVM0033400.1	EVM0018022.1
	EVM0019448.1	EVM0009762.1
	EVM0057732.1	EVM0022730.1
	EVM0038448.1	EVM0001537.1
	EVM0014855.1	EVM0040317.1
	EVM0045092.1	EVM0021129.1
	EVM0012778.1	EVM0021893.1
	EVM0009745.1	EVM0023681.1
	EVM0005605.1	EVM0046156.1
	EVM0053118.1	EVM0050464.1
	EVM0014890.1	EVM0007818.1
	EVM0049202.1	EVM0040660.1
	EVM0045883.1	EVM0060642.1
	EVM0047694.1	EVM0045399.1
	EVM0005278.1	EVM0038890.1
	EVM0014890.1	EVM0039763.1
	EVM0014890.1	EVM0063885.1
	EVM0014890.1	EVM0000251.1
	EVM0005278.1	EVM0002673.1
	EVM0049202.1	EVM0065614.1
	EVM0026106.1	EVM0061667.1
	EVM0047694.1	EVM0043570.1
	EVM0056036.1	EVM0030758.1
	EVM0012778.1	EVM0053613.1
	EVM0014855.1	EVM0036049.1
	EVM0033400.1	EVM0064540.1
	EVM0019448.1	EVM0021474.1
	EVM0046079.1	EVM0041870.1
	EVM0002545.1	EVM0015833.1
	EVM0026106.1	EVM0040062.1
	EVM0053118.1	EVM0006081.1
	EVM0014890.1	EVM0007435.1
	EVM0005278.1	EVM0034122.1
	EVM0047694.1	EVM0063441.1
	EVM0049202.1	EVM0055975.1
	EVM0056036.1	EVM0053639.1
	EVM0012778.1	EVM0031198.1
	EVM0014855.1	EVM0050652.1
	EVM0033400.1	EVM0016406.1
	EVM0019448.1	EVM0050886.1
	EVM0046079.1	EVM0004648.1
	EVM0002545.1	EVM0034711.1
	EVM0047694.1	EVM0004648.1
	EVM0038448.1	EVM0049349.1
	EVM0038448.1	EVM0052625.1
	EVM0053118.1	EVM0055929.1
	EVM0047072.1	EVM0004028.1
	EVM0032853.1	EVM0021749.1
	EVM0010476.1	EVM0021129.1
	EVM0000263.1	EVM0038890.1
	EVM0048566.1	EVM0063267.1
	EVM0048566.1	EVM0014632.1
	EVM0047072.1	EVM0065672.1
	EVM0032853.1	EVM0035276.1
	EVM0019299.1	EVM0050464.1
	EVM0037604.1	EVM0064556.1
	EVM0019299.1	EVM0006081.1
	EVM0008485.1	EVM0063441.1
	EVM0008485.1	EVM0007819.1
	EVM0004028.1	EVM0065672.1
	EVM0011872.1	EVM0052625.1
	EVM0037604.1	EVM0021580.1
	EVM0019299.1	EVM0055929.1
	EVM0021749.1	EVM0035276.1
	EVM0007943.1	EVM0053033.1
	EVM0007818.1	EVM0063885.1
	EVM0036608.1	EVM0036269.1
	EVM0021893.1	EVM0053613.1
	EVM0040317.1	EVM0036049.1
	EVM0018022.1	EVM0064540.1
	EVM0009762.1	EVM0021474.1
	EVM0039467.1	EVM0041870.1
	EVM0032540.1	EVM0015833.1
	EVM0007818.1	EVM0000251.1
	EVM0040660.1	EVM0065614.1
	EVM0046156.1	EVM0061667.1
	EVM0045399.1	EVM0043570.1
	EVM0036608.1	EVM0018982.1
	EVM0036608.1	EVM0052683.1
	EVM0021893.1	EVM0031198.1
	EVM0045399.1	EVM0004648.1
	EVM0018022.1	EVM0016406.1
	EVM0009762.1	EVM0050886.1
	EVM0040317.1	EVM0050652.1
	EVM0039467.1	EVM0004648.1
	EVM0032540.1	EVM0034711.1
	EVM0045399.1	EVM0063441.1
	EVM0007818.1	EVM0007435.1
	EVM0050464.1	EVM0006081.1
	EVM0040660.1	EVM0055975.1
	EVM0050464.1	EVM0055929.1
	EVM0001323.1	EVM0046670.1
	EVM0008183.1	EVM0010248.1
	EVM0057787.1	EVM0010191.1
	EVM0028070.1	EVM0031334.1
	EVM0057947.1	EVM0039763.1
	EVM0001323.1	EVM0023482.1
	EVM0046670.1	EVM0023482.1
	EVM0064556.1	EVM0021580.1
	EVM0063885.1	EVM0000510.1
	EVM0002673.1	EVM0034122.1
	EVM0015833.1	EVM0034711.1
	EVM0041870.1	EVM0004648.1
	EVM0065614.1	EVM0055975.1
	EVM0039614.1	EVM0042214.1
	EVM0036049.1	EVM0050652.1
	EVM0021474.1	EVM0050886.1
	EVM0064540.1	EVM0016406.1
	EVM0061667.1	EVM0040062.1
	EVM0036269.1	EVM0052683.1
	EVM0053613.1	EVM0031198.1
	EVM0030758.1	EVM0053639.1
	EVM0043570.1	EVM0063441.1
	EVM0000251.1	EVM0007435.1
	EVM0041870.1	EVM0063441.1
	EVM0036269.1	EVM0025454.1
	EVM0053613.1	EVM0020209.1
	EVM0049146.2	EVM0031198.1
	EVM0049146.2	EVM0020209.1
	EVM0018982.1	EVM0025454.1
	EVM0005274.1	EVM0026185.1
	EVM0026696.1	EVM0029984.1
	EVM0018668.1	EVM0028371.1
	EVM0041541.1	EVM0028630.1
	EVM0007972.1	EVM0057819.1
	EVM0043021.1	EVM0014621.1
	EVM0021367.2	EVM0040878.1
	EVM0058212.2	EVM0021527.1
	EVM0030397.1	EVM0000511.1
	EVM0045838.1	EVM0028177.1
	EVM0004648.1	EVM0063441.1
	EVM0052683.1	EVM0025454.1
	EVM0031198.1	EVM0020209.1
	EVM0006081.1	EVM0055929.1
	EVM0060049.1	EVM0061815.1
	EVM0044107.1	EVM0026723.1
	EVM0064060.1	EVM0039934.1
	EVM0013673.1	EVM0012959.1
	EVM0063267.1	EVM0014632.1
	EVM0023467.1	EVM0057136.1
	EVM0048885.1	EVM0028177.1
	EVM0055336.1	EVM0065487.1
	EVM0060049.1	EVM0013412.1
	EVM0061815.1	EVM0013412.1

## Sheet: Supplementary Table S4
Supplementary table S4: Ka/Ks values and the divergence time of duplicate gene.
Sequence	Method	Ka	Ks	Ka/Ks	P-Value(Fisher)	Length	S-Sites	N-Sites
EVM0000251-EVM0007435	YN	0.0328265	0.0953281	0.344352	0.000670659	999	249.172	749.828
EVM0001167-EVM0020209	YN	0.0062372	0.0223377	0.279224	0.00941749	1698	409.832	1288.17
EVM0001835-EVM0026185	YN	0.0144997	0.0411106	0.3527	0.00387417	1587	402.934	1184.07
EVM0004028-EVM0065672	YN	0.00565276	0.0344395	0.164136	0.00970803	711	178.283	532.717
EVM0007611-EVM0039763	YN	0.0168228	0.0606882	0.277201	0.00243101	930	208.395	721.605
EVM0007943-EVM0053033	YN	0.00284294	0.0427651	0.066478	0.00290608	498	145.584	352.416
EVM0008183-EVM0010248	YN	0.268636	0.513177	0.523477	0.000324842	792	210.081	581.919
EVM0008485-EVM0007819	YN	0.0308313	0.07356	0.419132	0.0394871	669	171.921	497.079
EVM0009745-EVM0005605	YN	0.0680193	0.148649	0.457584	0.00770107	684	186.97	497.03
EVM0009745-EVM0023681	YN	0.0580358	0.162341	0.357494	0.000786791	627	174.686	452.314
EVM0012778-EVM0021893	YN	0.00872866	0.0335766	0.259963	0.00100019	1779	395.906	1383.09
EVM0013673-EVM0012959	YN	0.00794698	0.0639673	0.124235	0.000160506	687	180.861	506.139
EVM0014764-EVM0008480	YN	0.00380949	0.0410085	0.092895	0.0012424	702	175.491	526.509
EVM0014890-EVM0007818	YN	0.0116018	0.0422495	0.274602	0.000522213	1125	341.873	783.127
EVM0015028-EVM0050126	YN	0.0148803	0.0431252	0.345048	0.0051017	1644	286.336	1357.66
EVM0015418-EVM0061777	YN	0.00987979	0.0250418	0.394532	0.0323016	1386	366.857	1019.14
EVM0016411-EVM0020733	YN	0.015045	0.0383199	0.392615	0.0161095	1014	220.127	793.873
EVM0017011-EVM0056308	YN	0.0160381	0.0396944	0.404039	0.0324443	1107	287.401	819.599
EVM0017251-EVM0058212	YN	0.0126216	0.0350212	0.360398	0.0249046	1122	322.986	799.014
EVM0018379-EVM0030784	YN	0.00862449	0.0383755	0.224739	0.0212703	627	160.533	466.467
EVM0019260-EVM0029770	YN	0.0107168	0.051179	0.209399	0.00109931	633	162.895	470.105
EVM0020718-EVM0057947	YN	0.0221419	0.0538028	0.411538	0.0355215	861	173.39	687.61
EVM0021474-EVM0050886	YN	0.00786698	0.0407327	0.193137	0.00609596	714	202.348	511.652
EVM0021749-EVM0035276	YN	0.0157923	0.056417	0.279921	0.0130521	660	147.777	512.223
EVM0021750-EVM0025454	YN	0.00860095	0.0523369	0.164338	0.0150695	450	99.1976	350.802
EVM0023681-EVM0043980	YN	0.0478799	0.150941	0.317208	0.000322503	627	171.645	455.355
EVM0026427-EVM0010248	YN	0.240018	0.484	0.495906	0.000110192	777	199.457	577.543
EVM0029547-EVM0057819	YN	0.0139308	0.0399055	0.349095	0.0164452	1035	309.898	725.102
EVM0031435-EVM0035265	YN	0.277409	0.569932	0.486741	0.000221744	798	166.132	631.868
EVM0033332-EVM0049218	YN	0.00489186	0.0501611	0.097523	0.000114832	822	206.436	615.564
EVM0033400-EVM0018022	YN	0.216847	0.424002	0.511429	0.00904311	384	90.4674	293.533
EVM0035445-EVM0001323	YN	0.251702	0.557254	0.451684	0.000431649	615	135.831	479.169
EVM0036560-EVM0024575	YN	0.00768938	0.0256625	0.299634	0.0200711	1233	317.652	915.348
EVM0036789-EVM0009967	YN	0.284521	0.592904	0.479877	0.00091769	390	117.199	272.801
EVM0037346-EVM0030250	YN	0.0491123	0.104777	0.468731	0.0316004	597	154.859	442.141
EVM0039271-EVM0015138	YN	0.0140228	0.0909606	0.154164	0.00047947	432	128.098	303.902
EVM0039728-EVM0005274	YN	0.00835874	0.0296645	0.281776	0.00332174	1617	413.668	1203.33
EVM0039949-EVM0061815	YN	0.00952531	0.0398489	0.239036	0.00244076	1209	257.984	951.016
EVM0039988-EVM0049146	YN	0.00341707	0.0175488	0.194718	0.00414926	1929	462.42	1466.58
EVM0041541-EVM0028630	YN	0.191664	0.473537	0.404749	0.00025047	498	130.294	367.706
EVM0042733-EVM0014621	YN	0.01637	0.0535712	0.305575	0.0117758	792	174.412	617.588
EVM0043824-EVM0023482	YN	0.0145851	0.0375778	0.38813	0.0464304	693	181.303	511.697
EVM0044107-EVM0026723	YN	0.00948395	0.0350984	0.27021	0.0245467	735	204.163	530.837
EVM0045092-EVM0021129	YN	0.022523	0.101783	0.221284	0.000501938	753	101.677	651.323
EVM0045883-EVM0060642	YN	0.00598641	0.0387685	0.154414	0.000141532	1326	319.534	1006.47
EVM0047694-EVM0045399	YN	0.0145383	0.0535107	0.27169	0.00802001	681	194.508	486.492
EVM0047964-EVM0045838	YN	0.00683018	0.0350668	0.194776	0.00187968	1029	146.4	882.6
EVM0048885-EVM0028177	YN	0.0106712	0.0367178	0.290626	0.0135888	1074	224.482	849.518
EVM0049130-EVM0046411	YN	0.0145289	0.0650927	0.223204	0.0095253	531	113.823	417.177
EVM0051048-EVM0043021	YN	0.0327907	0.0862653	0.380115	0.00289911	933	205.745	727.255
EVM0053613-EVM0031198	YN	0.0156093	0.0448547	0.347996	0.000782981	1869	508.887	1360.11
EVM0054449-EVM0039064	YN	0.0069842	0.0297514	0.234752	0.00198922	1530	379.184	1150.82
EVM0057732-EVM0022730	YN	0.0121512	0.033339	0.364473	0.0170235	1614	369.282	1244.72
EVM0058164-EVM0005707	YN	0.00818876	0.0366952	0.223156	0.0211865	660	168.776	491.224
EVM0065614-EVM0055975	YN	0.0111487	0.0348222	0.320159	0.034582	840	207.312	632.688

## Sheet: Supplementary Table S5
Supplementary table S5: Interspecies collinearity analysis of PgAP2/ERF genes
	gene ID	gene ID
Panax ginseng and Arabidopsis thaliana	AT2G45260	EVM0057319	47	+
	AT4G37750	EVM0020209	52	-
	AT5G19000	EVM0057136	54	+
Panax ginseng and Panax japonicus	EVM0059581	evm163046	137	+
	EVM0055101	evm185350	242	+
	EVM0054883	evm153110	38	+
	EVM0000263	evm130927	46	-
	EVM0007943	evm1308107	58	+
	EVM0022730	evm219057	430	+
	EVM0065672	evm42240	113	+
Panax ginseng and Panax quinquefolius	EVM0013432	PQ0G292150	343	+
	EVM0064556	PQ0G210260	47	+
	EVM0048885	PQ0G355770	35	-
	EVM0021580	PQ0G477800	105	-
Panax ginseng and Panax stipuleanatus	EVM0037346	evm364573	133	+
	EVM0030250	evm364570	108	+

## Sheet: Supplementary Table S6
Supplementary table S6: Prediction information of homeopathic elements of PgAP2/ERF genes.
PgAP2/ERF1	TC-rich repeats	GTTTTCTTAC	694	10	-	Nicotiana tabacum	cis-acting element involved in defense and stress responsiveness
PgAP2/ERF1	GT1-motif	GGTTAAT	1043	7	-	Avena sativa	light responsive element
PgAP2/ERF1	GT1-motif	GGTTAA	1044	6	-	Arabidopsis thaliana	light responsive element
PgAP2/ERF1	GT1-motif	GGTTAA	1251	6	+	Arabidopsis thaliana	light responsive element
PgAP2/ERF1	ARE	AAACCA	673	6	+	Zea mays	cis-acting regulatory element essential for the anaerobic induction
PgAP2/ERF1	P-box	CCTTTTG	1311	7	+	Oryza sativa	gibberellin-responsive element
PgAP2/ERF1	TGACG-motif	TGACG	1114	5	-	Hordeum vulgare	cis-acting regulatory element involved in the MeJA-responsiveness
PgAP2/ERF1	TGACG-motif	TGACG	1192	5	+	Hordeum vulgare	cis-acting regulatory element involved in the MeJA-responsiveness
PgAP2/ERF1	ABRE	GCAACGTGTC	19	9	-	Hordeum vulgare	cis-acting element involved in the abscisic acid responsiveness
PgAP2/ERF1	ABRE	ACGTG	1005	5	+	Arabidopsis thaliana	cis-acting element involved in the abscisic acid responsiveness
PgAP2/ERF1	CGTCA-motif	CGTCA	1114	5	+	Hordeum vulgare	cis-acting regulatory element involved in the MeJA-responsiveness
PgAP2/ERF1	CGTCA-motif	CGTCA	1192	5	-	Hordeum vulgare	cis-acting regulatory element involved in the MeJA-responsiveness
PgAP2/ERF1	G-box	TACGTG	1004	6	+	Arabidopsis thaliana	cis-acting regulatory element involved in light responsiveness
PgAP2/ERF1	TCT-motif	TCTTAC	405	6	+	Arabidopsis thaliana	part of a light responsive element
PgAP2/ERF1	TCT-motif	TCTTAC	694	6	-	Arabidopsis thaliana	part of a light responsive element
PgAP2/ERF1	GC-motif	CCCCCG	1207	6	-	Zea mays	enhancer-like element involved in anoxic specific inducibility
PgAP2/ERF1	MBS	CAACTG	1504	6	+	Arabidopsis thaliana	MYB binding site involved in drought-inducibility
PgAP2/ERF1	GATA-motif	GATAGGA	1470	7	-	Arabidopsis thaliana	part of a light responsive element
PgAP2/ERF2	Sp1	GGGCGG	564	6	-	Oryza sativa	light responsive element
PgAP2/ERF2	TGACG-motif	TGACG	1212	5	-	Hordeum vulgare	cis-acting regulatory element involved in the MeJA-responsiveness
PgAP2/ERF2	P-box	CCTTTTG	1477	7	-	Oryza sativa	gibberellin-responsive element
PgAP2/ERF2	ARE	AAACCA	271	6	+	Zea mays	cis-acting regulatory element essential for the anaerobic induction
PgAP2/ERF2	ARE	AAACCA	1101	6	+	Zea mays	cis-acting regulatory element essential for the anaerobic induction
PgAP2/ERF2	CGTCA-motif	CGTCA	1212	5	+	Hordeum vulgare	cis-acting regulatory element involved in the MeJA-responsiveness
PgAP2/ERF2	ABRE	ACGTG	1332	5	-	Arabidopsis thaliana	cis-acting element involved in the abscisic acid responsiveness
PgAP2/ERF2	TCCC-motif	TCTCCCT	33	7	+	Spinacia oleracea	part of a light responsive element
PgAP2/ERF2	chs-CMA1a	TTACTTAA	1885	8	-	Daucus carota	part of a light responsive element
PgAP2/ERF2	GC-motif	CCCCCG	1123	6	-	Zea mays	enhancer-like element involved in anoxic specific inducibility
PgAP2/ERF2	RY-element	CATGCATG	219	8	+	Helianthus annuus	cis-acting regulatory element involved in seed-specific regulation
PgAP2/ERF2	G-box	TAACACGTAG	621	9	+	Brassica oleracea	cis-acting regulatory element involved in light responsiveness
PgAP2/ERF2	TCT-motif	TCTTAC	1170	6	-	Arabidopsis thaliana	part of a light responsive element
PgAP2/ERF2	MRE	AACCTAA	1401	7	+	Petroselinum crispum	MYB binding site involved in light responsiveness
PgAP2/ERF2	GATA-motif	GATAGGA	1711	7	-	Arabidopsis thaliana	part of a light responsive element
PgAP2/ERF2	G-Box	CACGTT	1332	6	+	Pisum sativum	cis-acting regulatory element involved in light responsiveness
PgAP2/ERF3	CGTCA-motif	CGTCA	1735	5	+	Hordeum vulgare	cis-acting regulatory element involved in the MeJA-responsiveness
PgAP2/ERF3	LTR	CCGAAA	21	6	-	Hordeum vulgare	cis-acting element involved in low-temperature responsiveness
PgAP2/ERF3	LTR	CCGAAA	693	6	+	Hordeum vulgare	cis-acting element involved in low-temperature responsiveness
PgAP2/ERF3	LTR	CCGAAA	1579	6	+	Hordeum vulgare	cis-acting element involved in low-temperature responsiveness
PgAP2/ERF3	TGACG-motif	TGACG	1735	5	-	Hordeum vulgare	cis-acting regulatory element involved in the MeJA-responsiveness
PgAP2/ERF3	CAT-box	GCCACT	1561	6	-	Arabidopsis thaliana	cis-acting regulatory element related to meristem expression
PgAP2/ERF3	ARE	AAACCA	1695	6	+	Zea mays	cis-acting regulatory element essential for the anaerobic induction
PgAP2/ERF3	GT1-motif	GGTTAA	170	6	+	Arabidopsis thaliana	light responsive element
PgAP2/ERF3	GT1-motif	GGTTAA	548	6	+	Arabidopsis thaliana	light responsive element
PgAP2/ERF3	I-box	AAGATAAGGCT	1676	10	-	Gossypium hirsutum	part of a light responsive element
PgAP2/ERF3	GARE-motif	TCTGTTG	1418	7	+	Brassica oleracea	gibberellin-responsive element
PgAP2/ERF4	CCAAT-box	CAACGG	8	6	-	Hordeum vulgare	MYBHv1 binding site
PgAP2/ERF4	TCT-motif	TCTTAC	288	6	+	Arabidopsis thaliana	part of a light responsive element
PgAP2/ERF4	TCT-motif	TCTTAC	331	6	+	Arabidopsis thaliana	part of a light responsive element
PgAP2/ERF4	TCT-motif	TCTTAC	374	6	+	Arabidopsis thaliana	part of a light responsive element
PgAP2/ERF4	TCT-motif	TCTTAC	419	6	+	Arabidopsis thaliana	part of a light responsive element
PgAP2/ERF4	TCT-motif	TCTTAC	782	6	-	Arabidopsis thaliana	part of a light responsive element
PgAP2/ERF4	TCT-motif	TCTTAC	832	6	-	Arabidopsis thaliana	part of a light responsive element
PgAP2/ERF4	TCT-motif	TCTTAC	871	6	-	Arabidopsis thaliana	part of a light responsive element
PgAP2/ERF4	G-box	CACGAC	170	6	+	Zea mays	cis-acting regulatory element involved in light responsiveness
PgAP2/ERF4	G-box	CACGAC	982	6	-	Zea mays	cis-acting regulatory element involved in light responsiveness
PgAP2/ERF4	TGACG-motif	TGACG	1943	5	-	Hordeum vulgare	cis-acting regulatory element involved in the MeJA-responsiveness
PgAP2/ERF4	P-box	CCTTTTG	1874	7	-	Oryza sativa	gibberellin-responsive element
PgAP2/ERF4	ARE	AAACCA	1684	6	-	Zea mays	cis-acting regulatory element essential for the anaerobic induction
PgAP2/ERF4	CGTCA-motif	CGTCA	1943	5	+	Hordeum vulgare	cis-acting regulatory element involved in the MeJA-responsiveness
PgAP2/ERF5	TGA-element	AACGAC	666	6	-	Brassica oleracea	auxin-responsive element
PgAP2/ERF5	TGA-element	AACGAC	840	6	+	Brassica oleracea	auxin-responsive element
PgAP2/ERF5	chs-CMA1a	TTACTTAA	522	8	-	Daucus carota	part of a light responsive element
PgAP2/ERF5	chs-CMA1a	TTACTTAA	860	8	-	Daucus carota	part of a light responsive element
PgAP2/ERF5	CGTCA-motif	CGTCA	27	5	-	Hordeum vulgare	cis-acting regulatory element involved in the MeJA-responsiveness
PgAP2/ERF5	CGTCA-motif	CGTCA	326	5	-	Hordeum vulgare	cis-acting regulatory element involved in the MeJA-responsiveness
PgAP2/ERF5	CGTCA-motif	CGTCA	329	5	+	Hordeum vulgare	cis-acting regulatory element involved in the MeJA-responsiveness
PgAP2/ERF5	TC-rich repeats	ATTCTCTAAC	179	9	+	Nicotiana tabacum	cis-acting element involved in defense and stress responsiveness
PgAP2/ERF5	TC-rich repeats	GTTTTCTTAC	788	9	-	Nicotiana tabacum	cis-acting element involved in defense and stress responsiveness
PgAP2/ERF5	TC-rich repeats	ATTCTCTAAC	1562	9	-	Nicotiana tabacum	cis-acting element involved in defense and stress responsiveness
PgAP2/ERF5	TC-rich repeats	ATTCTCTAAC	1971	9	+	Nicotiana tabacum	cis-acting element involved in defense and stress responsiveness
PgAP2/ERF5	P-box	CCTTTTG	972	7	+	Oryza sativa	gibberellin-responsive element
PgAP2/ERF5	TATC-box	TATCCCA	217	7	-	Oryza sativa	cis-acting element involved in gibberellin-responsiveness
PgAP2/ERF5	ARE	AAACCA	1047	6	+	Zea mays	cis-acting regulatory element essential for the anaerobic induction
PgAP2/ERF5	TGACG-motif	TGACG	27	5	+	Hordeum vulgare	cis-acting regulatory element involved in the MeJA-responsiveness
PgAP2/ERF5	TGACG-motif	TGACG	326	5	+	Hordeum vulgare	cis-acting regulatory element involved in the MeJA-responsiveness
PgAP2/ERF5	TGACG-motif	TGACG	329	5	-	Hordeum vulgare	cis-acting regulatory element involved in the MeJA-responsiveness
PgAP2/ERF5	AE-box	AGAAACTT	1456	8	-	Arabidopsis thaliana	part of a module for light response
PgAP2/ERF5	TCA-element	CCATCTTTTT	1587	9	-	Nicotiana tabacum	cis-acting element involved in salicylic acid responsiveness
PgAP2/ERF5	TCT-motif	TCTTAC	228	6	-	Arabidopsis thaliana	part of a light responsive element
PgAP2/ERF5	TCT-motif	TCTTAC	788	6	-	Arabidopsis thaliana	part of a light responsive element
PgAP2/ERF5	TCT-motif	TCTTAC	1381	6	-	Arabidopsis thaliana	part of a light responsive element
PgAP2/ERF5	MBS	CAACTG	1651	6	+	Arabidopsis thaliana	MYB binding site involved in drought-inducibility
PgAP2/ERF6	ABRE	ACGTG	169	5	-	Arabidopsis thaliana	cis-acting element involved in the abscisic acid responsiveness
PgAP2/ERF6	ABRE	CACGTG	1925	6	-	Arabidopsis thaliana	cis-acting element involved in the abscisic acid responsiveness
PgAP2/ERF6	ABRE	ACGTG	1926	5	+	Arabidopsis thaliana	cis-acting element involved in the abscisic acid responsiveness
PgAP2/ERF6	circadian	CAAAGATATC	265	9	-	Lycopersicon esculentum	cis-acting regulatory element involved in circadian control
PgAP2/ERF6	circadian	CAAAGATATC	308	9	-	Lycopersicon esculentum	cis-acting regulatory element involved in circadian control
PgAP2/ERF6	circadian	CAAAGATATC	369	9	-	Lycopersicon esculentum	cis-acting regulatory element involved in circadian control
PgAP2/ERF6	TCCC-motif	TCTCCCT	1044	7	+	Spinacia oleracea	part of a light responsive element
PgAP2/ERF6	ACE	CTAACGTATT	1219	10	+	Petroselinum crispum	cis-acting element involved in light responsiveness
PgAP2/ERF6	GATA-motif	AAGGATAAGG	947	9	-	Solanum tuberosum	part of a light responsive element
PgAP2/ERF6	G-Box	CACGTG	1925	6	-	Pisum sativum	cis-acting regulatory element involved in light responsiveness
PgAP2/ERF6	I-box	gGATAAGGTG	945	9	-	Zea mays	part of a light responsive element
PgAP2/ERF6	G-box	TACGTG	169	6	-	Arabidopsis thaliana	cis-acting regulatory element involved in light responsiveness
PgAP2/ERF6	G-box	CACGTG	1925	6	-	Arabidopsis thaliana	cis-acting regulatory element involved in light responsiveness
PgAP2/ERF7	I-box	GATAAGGGT	1122	9	+	Arabidopsis thaliana	part of a light responsive element
PgAP2/ERF7	G-box	TACGTG	937	6	+	Arabidopsis thaliana	cis-acting regulatory element involved in light responsiveness
PgAP2/ERF7	G-box	CACGAC	1685	6	-	Zea mays	cis-acting regulatory element involved in light responsiveness
PgAP2/ERF7	TCT-motif	TCTTAC	179	6	+	Arabidopsis thaliana	part of a light responsive element
PgAP2/ERF7	TCT-motif	TCTTAC	1309	6	+	Arabidopsis thaliana	part of a light responsive element
PgAP2/ERF7	GATA-motif	AAGGATAAGG	333	9	-	Solanum tuberosum	part of a light responsive element
PgAP2/ERF7	AE-box	AGAAACTT	1794	8	+	Arabidopsis thaliana	part of a module for light response
PgAP2/ERF7	TATC-box	TATCCCA	1214	7	+	Oryza sativa	cis-acting element involved in gibberellin-responsiveness
PgAP2/ERF7	AuxRR-core	GGTCCAT	609	7	-	Nicotiana tabacum	cis-acting regulatory element involved in auxin responsiveness
PgAP2/ERF7	TGACG-motif	TGACG	689	5	+	Hordeum vulgare	cis-acting regulatory element involved in the MeJA-responsiveness
PgAP2/ERF7	TGACG-motif	TGACG	1561	5	+	Hordeum vulgare	cis-acting regulatory element involved in the MeJA-responsiveness
PgAP2/ERF7	ABRE	ACGTG	938	5	+	Arabidopsis thaliana	cis-acting element involved in the abscisic acid responsiveness
PgAP2/ERF7	circadian	CAAAGATATC	40	9	-	Lycopersicon esculentum	cis-acting regulatory element involved in circadian control
PgAP2/ERF7	circadian	CAAAGATATC	1106	9	+	Lycopersicon esculentum	cis-acting regulatory element involved in circadian control
PgAP2/ERF7	chs-CMA1a	TTACTTAA	1655	8	+	Daucus carota	part of a light responsive element
PgAP2/ERF7	CGTCA-motif	CGTCA	689	5	-	Hordeum vulgare	cis-acting regulatory element involved in the MeJA-responsiveness
PgAP2/ERF7	CGTCA-motif	CGTCA	1561	5	-	Hordeum vulgare	cis-acting regulatory element involved in the MeJA-responsiveness
PgAP2/ERF8	MBS	CAACTG	1371	6	-	Arabidopsis thaliana	MYB binding site involved in drought-inducibility
PgAP2/ERF8	I-box	gGATAAGGTG	768	9	+	Zea mays	part of a light responsive element
PgAP2/ERF8	G-box	TACGTG	1465	6	-	Arabidopsis thaliana	cis-acting regulatory element involved in light responsiveness
PgAP2/ERF8	TCA-element	CCATCTTTTT	1000	10	-	Nicotiana tabacum	cis-acting element involved in salicylic acid responsiveness
PgAP2/ERF8	GA-motif	ATAGATAA	1411	8	+	Arabidopsis thaliana	part of a light responsive element
PgAP2/ERF8	GT1-motif	GGTTAA	747	6	-	Arabidopsis thaliana	light responsive element
PgAP2/ERF8	GCN4_motif	TGAGTCA	440	7	+	Oryza sativa	cis-regulatory element involved in endosperm expression
PgAP2/ERF8	GCN4_motif	TGAGTCA	632	7	+	Oryza sativa	cis-regulatory element involved in endosperm expression
PgAP2/ERF8	ABRE	ACGTG	1465	5	-	Arabidopsis thaliana	cis-acting element involved in the abscisic acid responsiveness
PgAP2/ERF9	ARE	AAACCA	1089	6	+	Zea mays	cis-acting regulatory element essential for the anaerobic induction
PgAP2/ERF9	P-box	CCTTTTG	1954	7	-	Oryza sativa	gibberellin-responsive element
PgAP2/ERF9	TATC-box	TATCCCA	1533	7	+	Oryza sativa	cis-acting element involved in gibberellin-responsiveness
PgAP2/ERF9	GT1-motif	GGTTAAT	997	7	+	Avena sativa	light responsive element
PgAP2/ERF9	ABRE	ACGTG	1114	5	-	Arabidopsis thaliana	cis-acting element involved in the abscisic acid responsiveness
PgAP2/ERF9	ABRE	ACGTG	1196	5	+	Arabidopsis thaliana	cis-acting element involved in the abscisic acid responsiveness
PgAP2/ERF9	LAMP-element	CTTTATCA	609	8	+	Pisum sativum	part of a light responsive element
PgAP2/ERF9	LTR	CCGAAA	1681	6	-	Hordeum vulgare	cis-acting element involved in low-temperature responsiveness
PgAP2/ERF9	I-box	atGATAAGGTC	1248	10	+	Helianthus annuus	part of a light responsive element
PgAP2/ERF9	TCT-motif	TCTTAC	1176	6	+	Arabidopsis thaliana	part of a light responsive element
PgAP2/ERF9	GARE-motif	TCTGTTG	957	7	-	Brassica oleracea	gibberellin-responsive element
PgAP2/ERF9	G-box	CCACGTAA	1194	8	-	Brassica napus	cis-acting regulatory element involved in light responsiveness
PgAP2/ERF9	G-box	TACGTG	1195	6	+	Arabidopsis thaliana	cis-acting regulatory element involved in light responsiveness
PgAP2/ERF9	3-AF1 binding site	TAAGAGAGGAA	1415	10	-	Solanum tuberosum	light responsive element
PgAP2/ERF9	G-Box	CACGTT	1114	6	+	Pisum sativum	cis-acting regulatory element involved in light responsiveness
PgAP2/ERF10	CGTCA-motif	CGTCA	1102	5	+	Hordeum vulgare	cis-acting regulatory element involved in the MeJA-responsiveness
PgAP2/ERF10	TCCC-motif	TCTCCCT	1863	7	+	Spinacia oleracea	part of a light responsive element
PgAP2/ERF10	ABRE	ACGTG	884	5	-	Arabidopsis thaliana	cis-acting element involved in the abscisic acid responsiveness
PgAP2/ERF10	TGA-element	AACGAC	194	6	+	Brassica oleracea	auxin-responsive element
PgAP2/ERF10	TGA-element	AACGAC	200	6	-	Brassica oleracea	auxin-responsive element
PgAP2/ERF10	TGA-element	AACGAC	279	6	+	Brassica oleracea	auxin-responsive element
PgAP2/ERF10	TGACG-motif	TGACG	1102	5	-	Hordeum vulgare	cis-acting regulatory element involved in the MeJA-responsiveness
PgAP2/ERF10	CAT-box	GCCACT	2	6	-	Arabidopsis thaliana	cis-acting regulatory element related to meristem expression
PgAP2/ERF10	CAT-box	GCCACT	269	6	+	Arabidopsis thaliana	cis-acting regulatory element related to meristem expression
PgAP2/ERF10	ARE	AAACCA	56	6	+	Zea mays	cis-acting regulatory element essential for the anaerobic induction
PgAP2/ERF10	MRE	AACCTAA	663	7	-	Petroselinum crispum	MYB binding site involved in light responsiveness
PgAP2/ERF10	GA-motif	ATAGATAA	1944	8	+	Arabidopsis thaliana	part of a light responsive element
PgAP2/ERF10	Box II	TGGTAATAA	1204	9	+	Solanum tuberosum	part of a light responsive element
PgAP2/ERF10	AACA_motif	TAACAAACTCCA	811	11	+	Oryza sativa	involved in endosperm-specific negative expression
PgAP2/ERF10	I-box	atGATAAGGTC	11	10	+	Helianthus annuus	part of a light responsive element
PgAP2/ERF10	I-box	AGATAAGG	12	8	+	Triticum aestivum	part of a light responsive element
PgAP2/ERF10	G-box	TACGTG	884	6	-	Arabidopsis thaliana	cis-acting regulatory element involved in light responsiveness
PgAP2/ERF11	TCT-motif	TCTTAC	356	6	-	Arabidopsis thaliana	part of a light responsive element
PgAP2/ERF11	G-box	ACACGTGT	443	8	+	Brassica napus	cis-acting regulatory element involved in light responsiveness
PgAP2/ERF11	G-box	CACGTG	444	6	+	Arabidopsis thaliana	cis-acting regulatory element involved in light responsiveness
PgAP2/ERF11	G-box	CACGTG	1704	6	-	Arabidopsis thaliana	cis-acting regulatory element involved in light responsiveness
PgAP2/ERF11	GC-motif	CCCCCG	1892	6	+	Zea mays	enhancer-like element involved in anoxic specific inducibility
PgAP2/ERF11	G-Box	CACGTT	9	6	+	Pisum sativum	cis-acting regulatory element involved in light responsiveness
PgAP2/ERF11	G-Box	CACGTG	444	6	+	Pisum sativum	cis-acting regulatory element involved in light responsiveness
PgAP2/ERF11	G-Box	CACGTG	1704	6	-	Pisum sativum	cis-acting regulatory element involved in light responsiveness
PgAP2/ERF11	TCA-element	CCATCTTTTT	1974	9	+	Nicotiana tabacum	cis-acting element involved in salicylic acid responsiveness
PgAP2/ERF11	GCN4_motif	TGAGTCA	1285	7	-	Oryza sativa	cis-regulatory element involved in endosperm expression
PgAP2/ERF11	GCN4_motif	TGAGTCA	1699	7	-	Oryza sativa	cis-regulatory element involved in endosperm expression
PgAP2/ERF11	TGA-element	AACGAC	1254	6	+	Brassica oleracea	auxin-responsive element
PgAP2/ERF11	TGA-element	AACGAC	1693	6	-	Brassica oleracea	auxin-responsive element
PgAP2/ERF11	TGA-element	AACGAC	1732	6	+	Brassica oleracea	auxin-responsive element
PgAP2/ERF11	ABRE	ACGTG	9	5	-	Arabidopsis thaliana	cis-acting element involved in the abscisic acid responsiveness
PgAP2/ERF11	ABRE	CACGTG	444	6	+	Arabidopsis thaliana	cis-acting element involved in the abscisic acid responsiveness
PgAP2/ERF11	ABRE	ACGTG	445	5	+	Arabidopsis thaliana	cis-acting element involved in the abscisic acid responsiveness
PgAP2/ERF11	ABRE	CACGTG	1704	6	-	Arabidopsis thaliana	cis-acting element involved in the abscisic acid responsiveness
PgAP2/ERF11	ABRE	ACGTG	1705	5	+	Arabidopsis thaliana	cis-acting element involved in the abscisic acid responsiveness
PgAP2/ERF12	I-box	GTATAAGGCC	574	9	-	Larix laricina	part of a light responsive element
PgAP2/ERF12	GARE-motif	TCTGTTG	445	7	-	Brassica oleracea	gibberellin-responsive element
PgAP2/ERF12	MBS	CAACTG	1516	6	-	Arabidopsis thaliana	MYB binding site involved in drought-inducibility
PgAP2/ERF12	GATA-motif	AAGATAAGATT	786	10	+	Arabidopsis thaliana	part of a light responsive element
PgAP2/ERF12	GATA-motif	GATAGGA	1765	7	-	Arabidopsis thaliana	part of a light responsive element
PgAP2/ERF12	GA-motif	ATAGATAA	851	8	-	Arabidopsis thaliana	part of a light responsive element
PgAP2/ERF12	TCA-element	CCATCTTTTT	855	9	+	Nicotiana tabacum	cis-acting element involved in salicylic acid responsiveness
PgAP2/ERF12	TCA-element	CCATCTTTTT	1742	9	+	Nicotiana tabacum	cis-acting element involved in salicylic acid responsiveness
PgAP2/ERF12	P-box	CCTTTTG	412	7	+	Oryza sativa	gibberellin-responsive element
PgAP2/ERF12	ARE	AAACCA	248	6	+	Zea mays	cis-acting regulatory element essential for the anaerobic induction
PgAP2/ERF12	ARE	AAACCA	1476	6	+	Zea mays	cis-acting regulatory element essential for the anaerobic induction
PgAP2/ERF12	GCN4_motif	TGAGTCA	1660	7	+	Oryza sativa	cis-regulatory element involved in endosperm expression
PgAP2/ERF12	GT1-motif	GGTTAA	408	6	-	Arabidopsis thaliana	light responsive element
PgAP2/ERF12	GT1-motif	GGTTAA	1499	6	+	Arabidopsis thaliana	light responsive element
PgAP2/ERF12	TGACG-motif	TGACG	90	5	+	Hordeum vulgare	cis-acting regulatory element involved in the MeJA-responsiveness
PgAP2/ERF12	TGACG-motif	TGACG	93	5	-	Hordeum vulgare	cis-acting regulatory element involved in the MeJA-responsiveness
PgAP2/ERF12	TGACG-motif	TGACG	102	5	+	Hordeum vulgare	cis-acting regulatory element involved in the MeJA-responsiveness
PgAP2/ERF12	circadian	CAAAGATATC	269	9	-	Lycopersicon esculentum	cis-acting regulatory element involved in circadian control
PgAP2/ERF12	TGA-element	AACGAC	555	6	-	Brassica oleracea	auxin-responsive element
PgAP2/ERF12	LAMP-element	CTTTATCA	641	8	+	Pisum sativum	part of a light responsive element
PgAP2/ERF12	CGTCA-motif	CGTCA	90	5	-	Hordeum vulgare	cis-acting regulatory element involved in the MeJA-responsiveness
PgAP2/ERF12	CGTCA-motif	CGTCA	93	5	+	Hordeum vulgare	cis-acting regulatory element involved in the MeJA-responsiveness
PgAP2/ERF12	CGTCA-motif	CGTCA	102	5	-	Hordeum vulgare	cis-acting regulatory element involved in the MeJA-responsiveness
PgAP2/ERF13	MRE	AACCTAA	1107	7	-	Petroselinum crispum	MYB binding site involved in light responsiveness
PgAP2/ERF13	GATA-motif	GATAGGA	1529	7	+	Arabidopsis thaliana	part of a light responsive element
PgAP2/ERF13	MBS	CAACTG	152	6	-	Arabidopsis thaliana	MYB binding site involved in drought-inducibility
PgAP2/ERF13	RY-element	CATGCATG	398	8	+	Helianthus annuus	cis-acting regulatory element involved in seed-specific regulation
PgAP2/ERF13	G-box	GCCACGTGGA	1035	9	-	Arabidopsis thaliana	cis-acting regulatory element involved in light responsiveness
PgAP2/ERF13	TCT-motif	TCTTAC	1408	6	+	Arabidopsis thaliana	part of a light responsive element
PgAP2/ERF13	TCT-motif	TCTTAC	1487	6	-	Arabidopsis thaliana	part of a light responsive element
PgAP2/ERF13	TCT-motif	TCTTAC	1567	6	+	Arabidopsis thaliana	part of a light responsive element
PgAP2/ERF13	GARE-motif	TCTGTTG	1298	7	-	Brassica oleracea	gibberellin-responsive element
PgAP2/ERF13	ABRE	AACCCGG	1747	7	-	Arabidopsis thaliana	cis-acting element involved in the abscisic acid responsiveness
PgAP2/ERF13	LTR	CCGAAA	564	6	-	Hordeum vulgare	cis-acting element involved in low-temperature responsiveness
PgAP2/ERF13	LTR	CCGAAA	1755	6	-	Hordeum vulgare	cis-acting element involved in low-temperature responsiveness
PgAP2/ERF13	CAT-box	GCCACT	1039	6	-	Arabidopsis thaliana	cis-acting regulatory element related to meristem expression
PgAP2/ERF13	ARE	AAACCA	156	6	-	Zea mays	cis-acting regulatory element essential for the anaerobic induction
PgAP2/ERF13	ARE	AAACCA	595	6	-	Zea mays	cis-acting regulatory element essential for the anaerobic induction
PgAP2/ERF13	ARE	AAACCA	882	6	-	Zea mays	cis-acting regulatory element essential for the anaerobic induction
PgAP2/ERF13	ARE	AAACCA	1662	6	-	Zea mays	cis-acting regulatory element essential for the anaerobic induction
PgAP2/ERF13	TATC-box	TATCCCA	889	7	-	Oryza sativa	cis-acting element involved in gibberellin-responsiveness
PgAP2/ERF14	ABRE	ACGTG	54	5	-	Arabidopsis thaliana	cis-acting element involved in the abscisic acid responsiveness
PgAP2/ERF14	ABRE	ACGTG	632	5	-	Arabidopsis thaliana	cis-acting element involved in the abscisic acid responsiveness
PgAP2/ERF14	ABRE	ACGTG	919	5	-	Arabidopsis thaliana	cis-acting element involved in the abscisic acid responsiveness
PgAP2/ERF14	ABRE	CGCACGTGTC	986	9	+	Hordeum vulgare	cis-acting element involved in the abscisic acid responsiveness
PgAP2/ERF14	ABRE	ACGTG	1477	5	+	Arabidopsis thaliana	cis-acting element involved in the abscisic acid responsiveness
PgAP2/ERF14	LAMP-element	CTTTATCA	1850	8	-	Pisum sativum	part of a light responsive element
PgAP2/ERF14	TGA-element	AACGAC	1624	6	+	Brassica oleracea	auxin-responsive element
PgAP2/ERF14	P-box	CCTTTTG	853	7	-	Oryza sativa	gibberellin-responsive element
PgAP2/ERF14	GATA-motif	GATAGGA	1752	7	+	Arabidopsis thaliana	part of a light responsive element
PgAP2/ERF14	GATA-motif	AAGGATAAGG	1818	9	-	Solanum tuberosum	part of a light responsive element
PgAP2/ERF14	TCA-element	CCATCTTTTT	388	9	+	Nicotiana tabacum	cis-acting element involved in salicylic acid responsiveness
PgAP2/ERF14	MRE	AACCTAA	1041	7	-	Petroselinum crispum	MYB binding site involved in light responsiveness
PgAP2/ERF14	I-box	atGATAAGGTC	1849	10	+	Helianthus annuus	part of a light responsive element
PgAP2/ERF14	I-box	GTATAAGGCC	1983	9	-	Larix laricina	part of a light responsive element
PgAP2/ERF14	CCAAT-box	CAACGG	1795	6	-	Hordeum vulgare	MYBHv1 binding site
PgAP2/ERF14	GARE-motif	TCTGTTG	1578	7	+	Brassica oleracea	gibberellin-responsive element
PgAP2/ERF14	G-box	TACGTG	54	6	-	Arabidopsis thaliana	cis-acting regulatory element involved in light responsiveness
PgAP2/ERF14	G-box	TACGTG	632	6	-	Arabidopsis thaliana	cis-acting regulatory element involved in light responsiveness
PgAP2/ERF14	G-box	CCACGTAA	918	8	+	Brassica napus	cis-acting regulatory element involved in light responsiveness
PgAP2/ERF14	G-box	TACGTG	919	6	-	Arabidopsis thaliana	cis-acting regulatory element involved in light responsiveness
PgAP2/ERF14	G-box	CACGTC	1476	6	-	Zea mays	cis-acting regulatory element involved in light responsiveness
PgAP2/ERF15	ARE	AAACCA	943	6	+	Zea mays	cis-acting regulatory element essential for the anaerobic induction
PgAP2/ERF15	ARE	AAACCA	968	6	+	Zea mays	cis-acting regulatory element essential for the anaerobic induction
PgAP2/ERF15	ARE	AAACCA	1106	6	+	Zea mays	cis-acting regulatory element essential for the anaerobic induction
PgAP2/ERF15	TCCC-motif	TCTCCCT	821	7	-	Spinacia oleracea	part of a light responsive element
PgAP2/ERF15	CGTCA-motif	CGTCA	773	5	-	Hordeum vulgare	cis-acting regulatory element involved in the MeJA-responsiveness
PgAP2/ERF15	CCAAT-box	CAACGG	1778	6	-	Hordeum vulgare	MYBHv1 binding site
PgAP2/ERF15	MBS	CAACTG	1172	6	-	Arabidopsis thaliana	MYB binding site involved in drought-inducibility
PgAP2/ERF15	TCA-element	CCATCTTTTT	117	9	+	Nicotiana tabacum	cis-acting element involved in salicylic acid responsiveness
PgAP2/ERF15	TCA-element	CCATCTTTTT	1572	9	-	Nicotiana tabacum	cis-acting element involved in salicylic acid responsiveness
PgAP2/ERF15	TCA-element	CCATCTTTTT	1860	9	-	Nicotiana tabacum	cis-acting element involved in salicylic acid responsiveness
PgAP2/ERF15	TATC-box	TATCCCA	1335	7	+	Oryza sativa	cis-acting element involved in gibberellin-responsiveness
PgAP2/ERF15	GT1-motif	GGTTAA	24	6	+	Arabidopsis thaliana	light responsive element
PgAP2/ERF15	GT1-motif	GGTTAA	362	6	-	Arabidopsis thaliana	light responsive element
PgAP2/ERF15	TGACG-motif	TGACG	773	5	+	Hordeum vulgare	cis-acting regulatory element involved in the MeJA-responsiveness
PgAP2/ERF15	ABRE	ACGTG	19	5	+	Arabidopsis thaliana	cis-acting element involved in the abscisic acid responsiveness
PgAP2/ERF15	ABRE	ACGTG	775	5	+	Arabidopsis thaliana	cis-acting element involved in the abscisic acid responsiveness
PgAP2/ERF15	ABRE	TACGTGTC	956	8	-	Oryza sativa	cis-acting element involved in the abscisic acid responsiveness
PgAP2/ERF15	ABRE	ACGTG	958	5	-	Arabidopsis thaliana	cis-acting element involved in the abscisic acid responsiveness
PgAP2/ERF15	ABRE	CACGTG	1806	6	-	Arabidopsis thaliana	cis-acting element involved in the abscisic acid responsiveness
PgAP2/ERF15	ABRE	ACGTG	1807	5	+	Arabidopsis thaliana	cis-acting element involved in the abscisic acid responsiveness
PgAP2/ERF15	ABRE	CACGTG	1825	6	-	Arabidopsis thaliana	cis-acting element involved in the abscisic acid responsiveness
PgAP2/ERF15	ABRE	ACGTG	1826	5	+	Arabidopsis thaliana	cis-acting element involved in the abscisic acid responsiveness
PgAP2/ERF15	G-box	CACGTC	774	6	-	Zea mays	cis-acting regulatory element involved in light responsiveness
PgAP2/ERF15	G-box	TACGTG	958	6	-	Arabidopsis thaliana	cis-acting regulatory element involved in light responsiveness
PgAP2/ERF15	G-box	CACGTG	1806	6	-	Arabidopsis thaliana	cis-acting regulatory element involved in light responsiveness
PgAP2/ERF15	G-box	CACGTG	1825	6	-	Arabidopsis thaliana	cis-acting regulatory element involved in light responsiveness
PgAP2/ERF15	TCT-motif	TCTTAC	241	6	-	Arabidopsis thaliana	part of a light responsive element
PgAP2/ERF15	TCT-motif	TCTTAC	308	6	+	Arabidopsis thaliana	part of a light responsive element
PgAP2/ERF15	TCT-motif	TCTTAC	557	6	-	Arabidopsis thaliana	part of a light responsive element
PgAP2/ERF15	TCT-motif	TCTTAC	1930	6	+	Arabidopsis thaliana	part of a light responsive element
PgAP2/ERF15	chs-CMA2a	TCACTTGA	705	8	-	Petroselinum crispum	part of a light responsive element
PgAP2/ERF15	GC-motif	CCCCCG	1098	6	-	Zea mays	enhancer-like element involved in anoxic specific inducibility
PgAP2/ERF15	GA-motif	ATAGATAA	317	8	-	Arabidopsis thaliana	part of a light responsive element
PgAP2/ERF15	G-Box	CACGTT	18	6	-	Pisum sativum	cis-acting regulatory element involved in light responsiveness
PgAP2/ERF15	G-Box	CACGTG	1806	6	-	Pisum sativum	cis-acting regulatory element involved in light responsiveness
PgAP2/ERF15	G-Box	CACGTG	1825	6	-	Pisum sativum	cis-acting regulatory element involved in light responsiveness
PgAP2/ERF15	MRE	AACCTAA	136	7	-	Petroselinum crispum	MYB binding site involved in light responsiveness
PgAP2/ERF16	ABRE	CACGTG	434	6	+	Arabidopsis thaliana	cis-acting element involved in the abscisic acid responsiveness
PgAP2/ERF16	ABRE	ACGTG	435	5	+	Arabidopsis thaliana	cis-acting element involved in the abscisic acid responsiveness
PgAP2/ERF16	ABRE	ACGTG	820	5	+	Arabidopsis thaliana	cis-acting element involved in the abscisic acid responsiveness
PgAP2/ERF16	ABRE	ACGTG	916	5	-	Arabidopsis thaliana	cis-acting element involved in the abscisic acid responsiveness
PgAP2/ERF16	ABRE	CACGTG	1166	6	-	Arabidopsis thaliana	cis-acting element involved in the abscisic acid responsiveness
PgAP2/ERF16	ABRE	ACGTG	1167	5	+	Arabidopsis thaliana	cis-acting element involved in the abscisic acid responsiveness
PgAP2/ERF16	ABRE	ACGTG	1506	5	+	Arabidopsis thaliana	cis-acting element involved in the abscisic acid responsiveness
PgAP2/ERF16	TCCC-motif	TCTCCCT	829	7	-	Spinacia oleracea	part of a light responsive element
PgAP2/ERF16	LTR	CCGAAA	204	6	-	Hordeum vulgare	cis-acting element involved in low-temperature responsiveness
PgAP2/ERF16	HD-Zip 1	CAAT(A/T)ATTG	327	8	+	Arabidopsis thaliana	element involved in differentiation of the palisade mesophyll cells
PgAP2/ERF16	chs-CMA1a	TTACTTAA	1079	8	+	Daucus carota	part of a light responsive element
PgAP2/ERF16	CGTCA-motif	CGTCA	104	5	+	Hordeum vulgare	cis-acting regulatory element involved in the MeJA-responsiveness
PgAP2/ERF16	AuxRR-core	GGTCCAT	1259	7	+	Nicotiana tabacum	cis-acting regulatory element involved in auxin responsiveness
PgAP2/ERF16	TC-rich repeats	ATTCTCTAAC	422	9	+	Nicotiana tabacum	cis-acting element involved in defense and stress responsiveness
PgAP2/ERF16	GT1-motif	GGTTAAT	1550	7	-	Avena sativa	light responsive element
PgAP2/ERF16	GT1-motif	GGTTAA	1551	6	-	Arabidopsis thaliana	light responsive element
PgAP2/ERF16	TGACG-motif	TGACG	104	5	-	Hordeum vulgare	cis-acting regulatory element involved in the MeJA-responsiveness
PgAP2/ERF16	CAT-box	GCCACT	543	6	+	Arabidopsis thaliana	cis-acting regulatory element related to meristem expression
PgAP2/ERF16	GA-motif	ATAGATAA	389	8	-	Arabidopsis thaliana	part of a light responsive element
PgAP2/ERF16	G-Box	CACGTG	434	6	+	Pisum sativum	cis-acting regulatory element involved in light responsiveness
PgAP2/ERF16	G-Box	CACGTT	819	6	-	Pisum sativum	cis-acting regulatory element involved in light responsiveness
PgAP2/ERF16	G-Box	CACGTT	916	6	+	Pisum sativum	cis-acting regulatory element involved in light responsiveness
PgAP2/ERF16	G-Box	CACGTG	1166	6	-	Pisum sativum	cis-acting regulatory element involved in light responsiveness
PgAP2/ERF16	G-Box	CACGTT	1505	6	-	Pisum sativum	cis-acting regulatory element involved in light responsiveness
PgAP2/ERF16	MRE	AACCTAA	1491	7	+	Petroselinum crispum	MYB binding site involved in light responsiveness
PgAP2/ERF16	G-box	CACGTG	434	6	+	Arabidopsis thaliana	cis-acting regulatory element involved in light responsiveness
PgAP2/ERF16	G-box	CACGTG	1166	6	-	Arabidopsis thaliana	cis-acting regulatory element involved in light responsiveness
PgAP2/ERF16	GARE-motif	TCTGTTG	91	7	+	Brassica oleracea	gibberellin-responsive element
PgAP2/ERF16	TCT-motif	TCTTAC	769	6	-	Arabidopsis thaliana	part of a light responsive element
PgAP2/ERF16	MBS	CAACTG	764	6	-	Arabidopsis thaliana	MYB binding site involved in drought-inducibility
PgAP2/ERF17	GATA-motif	GATAGGA	932	7	+	Arabidopsis thaliana	part of a light responsive element
PgAP2/ERF17	G-Box	CACGTT	590	6	+	Pisum sativum	cis-acting regulatory element involved in light responsiveness
PgAP2/ERF17	MRE	AACCTAA	391	7	-	Petroselinum crispum	MYB binding site involved in light responsiveness
PgAP2/ERF17	AE-box	AGAAACTT	1255	8	-	Arabidopsis thaliana	part of a module for light response
PgAP2/ERF17	AE-box	AGAAACTT	1848	8	+	Arabidopsis thaliana	part of a module for light response
PgAP2/ERF17	G-box	CACGAC	187	6	+	Zea mays	cis-acting regulatory element involved in light responsiveness
PgAP2/ERF17	G-box	TACGTG	1959	6	+	Arabidopsis thaliana	cis-acting regulatory element involved in light responsiveness
PgAP2/ERF17	RY-element	CATGCATG	1593	8	-	Helianthus annuus	cis-acting regulatory element involved in seed-specific regulation
PgAP2/ERF17	CCAAT-box	CAACGG	555	6	-	Hordeum vulgare	MYBHv1 binding site
PgAP2/ERF17	CCAAT-box	CAACGG	1658	6	-	Hordeum vulgare	MYBHv1 binding site
PgAP2/ERF17	ABRE	ACGTG	590	5	-	Arabidopsis thaliana	cis-acting element involved in the abscisic acid responsiveness
PgAP2/ERF17	ABRE	TACGGTC	1868	7	-	Arabidopsis thaliana	cis-acting element involved in the abscisic acid responsiveness
PgAP2/ERF17	ABRE	ACGTG	1960	5	+	Arabidopsis thaliana	cis-acting element involved in the abscisic acid responsiveness
PgAP2/ERF17	ACE	CTAACGTATT	786	9	+	Petroselinum crispum	cis-acting element involved in light responsiveness
PgAP2/ERF17	HD-Zip 1	CAAT(A/T)ATTG	313	8.5	+	Arabidopsis thaliana	element involved in differentiation of the palisade mesophyll cells
PgAP2/ERF17	TGA-element	AACGAC	25	6	-	Brassica oleracea	auxin-responsive element
PgAP2/ERF17	ARE	AAACCA	797	6	-	Zea mays	cis-acting regulatory element essential for the anaerobic induction
PgAP2/ERF17	P-box	CCTTTTG	701	7	+	Oryza sativa	gibberellin-responsive element
PgAP2/ERF17	GT1-motif	GGTTAAT	475	7	+	Avena sativa	light responsive element
PgAP2/ERF17	CAT-box	GCCACT	1076	6	-	Arabidopsis thaliana	cis-acting regulatory element related to meristem expression
PgAP2/ERF17	CAT-box	GCCACT	1964	6	+	Arabidopsis thaliana	cis-acting regulatory element related to meristem expression
PgAP2/ERF18	G-box	CACGAC	950	6	-	Zea mays	cis-acting regulatory element involved in light responsiveness
PgAP2/ERF18	TCT-motif	TCTTAC	977	6	+	Arabidopsis thaliana	part of a light responsive element
PgAP2/ERF18	TCT-motif	TCTTAC	1593	6	+	Arabidopsis thaliana	part of a light responsive element
PgAP2/ERF18	CGTCA-motif	CGTCA	827	5	-	Hordeum vulgare	cis-acting regulatory element involved in the MeJA-responsiveness
PgAP2/ERF18	CGTCA-motif	CGTCA	1894	5	-	Hordeum vulgare	cis-acting regulatory element involved in the MeJA-responsiveness
PgAP2/ERF18	LTR	CCGAAA	494	6	-	Hordeum vulgare	cis-acting element involved in low-temperature responsiveness
PgAP2/ERF18	TGACG-motif	TGACG	827	5	+	Hordeum vulgare	cis-acting regulatory element involved in the MeJA-responsiveness
PgAP2/ERF18	TGACG-motif	TGACG	1894	5	+	Hordeum vulgare	cis-acting regulatory element involved in the MeJA-responsiveness
PgAP2/ERF18	ARE	AAACCA	1940	6	-	Zea mays	cis-acting regulatory element essential for the anaerobic induction
PgAP2/ERF18	TCA-element	CCATCTTTTT	1261	9	-	Nicotiana tabacum	cis-acting element involved in salicylic acid responsiveness
PgAP2/ERF18	AE-box	AGAAACAA	1842	8	+	Arabidopsis thaliana	part of a module for light response
PgAP2/ERF19	TCT-motif	TCTTAC	560	6	-	Arabidopsis thaliana	part of a light responsive element
PgAP2/ERF19	GA-motif	ATAGATAA	1151	8	-	Arabidopsis thaliana	part of a light responsive element
PgAP2/ERF19	GA-motif	ATAGATAA	1431	8	+	Arabidopsis thaliana	part of a light responsive element
PgAP2/ERF19	G-Box	CACGTT	1909	6	+	Pisum sativum	cis-acting regulatory element involved in light responsiveness
PgAP2/ERF19	MRE	AACCTAA	1328	7	+	Petroselinum crispum	MYB binding site involved in light responsiveness
PgAP2/ERF19	MRE	AACCTAA	1333	7	+	Petroselinum crispum	MYB binding site involved in light responsiveness
PgAP2/ERF19	MRE	AACCTAA	1338	7	+	Petroselinum crispum	MYB binding site involved in light responsiveness
PgAP2/ERF19	MRE	AACCTAA	1737	7	-	Petroselinum crispum	MYB binding site involved in light responsiveness
PgAP2/ERF19	ARE	AAACCA	855	6	-	Zea mays	cis-acting regulatory element essential for the anaerobic induction
PgAP2/ERF19	ARE	AAACCA	1871	6	+	Zea mays	cis-acting regulatory element essential for the anaerobic induction
PgAP2/ERF19	P-box	CCTTTTG	1555	7	-	Oryza sativa	gibberellin-responsive element
PgAP2/ERF19	TC-rich repeats	ATTCTCTAAC	1950	9	-	Nicotiana tabacum	cis-acting element involved in defense and stress responsiveness
PgAP2/ERF19	TC-rich repeats	GTTTTCTTAC	1987	9	-	Nicotiana tabacum	cis-acting element involved in defense and stress responsiveness
PgAP2/ERF19	GCN4_motif	TGAGTCA	1375	7	+	Oryza sativa	cis-regulatory element involved in endosperm expression
PgAP2/ERF19	TCCC-motif	TCTCCCT	607	7	+	Spinacia oleracea	part of a light responsive element
PgAP2/ERF19	ABRE	ACGTG	1909	5	-	Arabidopsis thaliana	cis-acting element involved in the abscisic acid responsiveness
PgAP2/ERF19	LTR	CCGAAA	1714	6	+	Hordeum vulgare	cis-acting element involved in low-temperature responsiveness
PgAP2/ERF20	GA-motif	ATAGATAA	1551	8	-	Arabidopsis thaliana	part of a light responsive element
PgAP2/ERF20	GATA-motif	AAGGATAAGG	1734	10	+	Solanum tuberosum	part of a light responsive element
PgAP2/ERF20	GATA-motif	AAGGATAAGG	1879	9	+	Solanum tuberosum	part of a light responsive element
PgAP2/ERF20	I-box	TGATAATGT	509	9	+	Solanum tuberosum	part of a light responsive element
PgAP2/ERF20	I-box	ccttatcct	1735	9	-	Arabidopsis thaliana	part of a light responsive element
PgAP2/ERF20	I-box	gGATAAGGTG	1736	10	+	Zea mays	part of a light responsive element
PgAP2/ERF20	I-box	AAGATAAGGCT	1858	10	+	Gossypium hirsutum	part of a light responsive element
PgAP2/ERF20	TCT-motif	TCTTAC	1101	6	+	Arabidopsis thaliana	part of a light responsive element
PgAP2/ERF20	TCT-motif	TCTTAC	1636	6	+	Arabidopsis thaliana	part of a light responsive element
PgAP2/ERF20	G-box	TAACACGTAG	12	9	+	Brassica oleracea	cis-acting regulatory element involved in light responsiveness
PgAP2/ERF20	MBS	CAACTG	1843	6	+	Arabidopsis thaliana	MYB binding site involved in drought-inducibility
PgAP2/ERF20	TGA-element	AACGAC	1301	6	+	Brassica oleracea	auxin-responsive element
PgAP2/ERF20	LTR	CCGAAA	108	6	-	Hordeum vulgare	cis-acting element involved in low-temperature responsiveness
PgAP2/ERF20	LAMP-element	CTTTATCA	1065	8	-	Pisum sativum	part of a light responsive element
PgAP2/ERF20	P-box	CCTTTTG	163	7	-	Oryza sativa	gibberellin-responsive element
PgAP2/ERF20	P-box	TTCCAACAAACCCC	1973	13	+	Petroselinum crispum	gibberellin-responsive element and part of a light responsive element
PgAP2/ERF20	P-box	CAACAAACCCCTT	1976	12	+	Petroselinum crispum	gibberellin-responsive element and part of a light responsive element
PgAP2/ERF20	ARE	AAACCA	479	6	-	Zea mays	cis-acting regulatory element essential for the anaerobic induction
PgAP2/ERF20	Gap-box	CAAATGAA(A/G)A	826	9.5	+	Arabidopsis thaliana	part of a light responsive element
PgAP2/ERF20	TC-rich repeats	ATTCTCTAAC	1632	9	+	Nicotiana tabacum	cis-acting element involved in defense and stress responsiveness
PgAP2/ERF21	CGTCA-motif	CGTCA	123	5	-	Hordeum vulgare	cis-acting regulatory element involved in the MeJA-responsiveness
PgAP2/ERF21	CGTCA-motif	CGTCA	367	5	+	Hordeum vulgare	cis-acting regulatory element involved in the MeJA-responsiveness
PgAP2/ERF21	CGTCA-motif	CGTCA	1890	5	-	Hordeum vulgare	cis-acting regulatory element involved in the MeJA-responsiveness
PgAP2/ERF21	TCCC-motif	TCTCCCT	14	7	-	Spinacia oleracea	part of a light responsive element
PgAP2/ERF21	TCCC-motif	TCTCCCT	1365	7	-	Spinacia oleracea	part of a light responsive element
PgAP2/ERF21	ABRE	ACGTG	922	5	+	Arabidopsis thaliana	cis-acting element involved in the abscisic acid responsiveness
PgAP2/ERF21	ABRE	ACGTG	1975	5	+	Arabidopsis thaliana	cis-acting element involved in the abscisic acid responsiveness
PgAP2/ERF21	TGACG-motif	TGACG	123	5	+	Hordeum vulgare	cis-acting regulatory element involved in the MeJA-responsiveness
PgAP2/ERF21	TGACG-motif	TGACG	367	5	-	Hordeum vulgare	cis-acting regulatory element involved in the MeJA-responsiveness
PgAP2/ERF21	TGACG-motif	TGACG	1890	5	+	Hordeum vulgare	cis-acting regulatory element involved in the MeJA-responsiveness
PgAP2/ERF21	AT1-motif	AATTATTTTTTATT	1869	13	+	Solanum tuberosum	part of a light responsive module
PgAP2/ERF21	Sp1	GGGCGG	1051	6	-	Oryza sativa	light responsive element
PgAP2/ERF21	ARE	AAACCA	621	6	+	Zea mays	cis-acting regulatory element essential for the anaerobic induction
PgAP2/ERF21	G-Box	CACGTT	921	6	-	Pisum sativum	cis-acting regulatory element involved in light responsiveness
PgAP2/ERF21	G-Box	CACGTT	1974	6	-	Pisum sativum	cis-acting regulatory element involved in light responsiveness
PgAP2/ERF21	MBS	CAACTG	53	6	-	Arabidopsis thaliana	MYB binding site involved in drought-inducibility
PgAP2/ERF21	MBS	CAACTG	896	6	-	Arabidopsis thaliana	MYB binding site involved in drought-inducibility
PgAP2/ERF21	GARE-motif	TCTGTTG	484	7	-	Brassica oleracea	gibberellin-responsive element
PgAP2/ERF21	TCT-motif	TCTTAC	759	6	-	Arabidopsis thaliana	part of a light responsive element
PgAP2/ERF21	G-box	CACGAC	604	6	-	Zea mays	cis-acting regulatory element involved in light responsiveness
PgAP2/ERF21	G-box	CACGAC	1702	6	-	Zea mays	cis-acting regulatory element involved in light responsiveness
PgAP2/ERF21	I-box	AGATAAGG	1385	8	+	Triticum aestivum	part of a light responsive element
PgAP2/ERF22	G-Box	CACGTT	961	6	-	Pisum sativum	cis-acting regulatory element involved in light responsiveness
PgAP2/ERF22	G-Box	CACGTT	1064	6	+	Pisum sativum	cis-acting regulatory element involved in light responsiveness
PgAP2/ERF22	GATA-motif	GATAGGG	1449	7	+	Pisum sativum	part of a light responsive element
PgAP2/ERF22	GATA-motif	AAGGATAAGG	1982	9	+	Solanum tuberosum	part of a light responsive element
PgAP2/ERF22	CCAAT-box	CAACGG	1902	6	+	Hordeum vulgare	MYBHv1 binding site
PgAP2/ERF22	G-box	TACGTG	14	6	-	Arabidopsis thaliana	cis-acting regulatory element involved in light responsiveness
PgAP2/ERF22	G-box	TAAACGTG	1064	8	-	Brassica oleracea	cis-acting regulatory element involved in light responsiveness
PgAP2/ERF22	G-box	CACGAC	1306	6	-	Zea mays	cis-acting regulatory element involved in light responsiveness
PgAP2/ERF22	G-box	TACGTG	1947	6	-	Arabidopsis thaliana	cis-acting regulatory element involved in light responsiveness
PgAP2/ERF22	I-box	AAGATAAGGCT	1603	10	+	Gossypium hirsutum	part of a light responsive element
PgAP2/ERF22	CGTCA-motif	CGTCA	1560	5	-	Hordeum vulgare	cis-acting regulatory element involved in the MeJA-responsiveness
PgAP2/ERF22	CGTCA-motif	CGTCA	1642	5	-	Hordeum vulgare	cis-acting regulatory element involved in the MeJA-responsiveness
PgAP2/ERF22	LTR	CCGAAA	121	6	+	Hordeum vulgare	cis-acting element involved in low-temperature responsiveness
PgAP2/ERF22	LTR	CCGAAA	1102	6	-	Hordeum vulgare	cis-acting element involved in low-temperature responsiveness
PgAP2/ERF22	TGA-element	AACGAC	1246	6	-	Brassica oleracea	auxin-responsive element
PgAP2/ERF22	TGA-element	AACGAC	1267	6	-	Brassica oleracea	auxin-responsive element
PgAP2/ERF22	ACE	CTAACGTATT	1954	9	-	Petroselinum crispum	cis-acting element involved in light responsiveness
PgAP2/ERF22	ABRE	ACGTG	14	5	-	Arabidopsis thaliana	cis-acting element involved in the abscisic acid responsiveness
PgAP2/ERF22	ABRE	ACGTG	962	5	+	Arabidopsis thaliana	cis-acting element involved in the abscisic acid responsiveness
PgAP2/ERF22	ABRE	ACGTG	1064	5	-	Arabidopsis thaliana	cis-acting element involved in the abscisic acid responsiveness
PgAP2/ERF22	ABRE	ACGTG	1947	5	-	Arabidopsis thaliana	cis-acting element involved in the abscisic acid responsiveness
PgAP2/ERF22	MSA-like	TCCAACGGT	1900	9	+	Catharanthus roseus	cis-acting element involved in cell cycle regulation
PgAP2/ERF22	TGACG-motif	TGACG	1560	5	+	Hordeum vulgare	cis-acting regulatory element involved in the MeJA-responsiveness
PgAP2/ERF22	TGACG-motif	TGACG	1642	5	+	Hordeum vulgare	cis-acting regulatory element involved in the MeJA-responsiveness
PgAP2/ERF22	AT1-motif	AATTATTTTTTATT	1128	13	+	Solanum tuberosum	part of a light responsive module
PgAP2/ERF22	P-box	CCTTTTG	856	7	+	Oryza sativa	gibberellin-responsive element
PgAP2/ERF22	ARE	AAACCA	478	6	+	Zea mays	cis-acting regulatory element essential for the anaerobic induction
PgAP2/ERF23	TCA-element	CCATCTTTTT	1911	9	+	Nicotiana tabacum	cis-acting element involved in salicylic acid responsiveness
PgAP2/ERF23	GATA-motif	AAGATAAGATT	658	10	+	Arabidopsis thaliana	part of a light responsive element
PgAP2/ERF23	MBS	CAACTG	1083	6	+	Arabidopsis thaliana	MYB binding site involved in drought-inducibility
PgAP2/ERF23	GARE-motif	TCTGTTG	1696	7	-	Brassica oleracea	gibberellin-responsive element
PgAP2/ERF23	TCCC-motif	TCTCCCT	119	7	-	Spinacia oleracea	part of a light responsive element
PgAP2/ERF23	chs-CMA1a	TTACTTAA	192	8	-	Daucus carota	part of a light responsive element
PgAP2/ERF23	chs-CMA1a	TTACTTAA	385	8	+	Daucus carota	part of a light responsive element
PgAP2/ERF23	CAT-box	GCCACT	603	6	+	Arabidopsis thaliana	cis-acting regulatory element related to meristem expression
PgAP2/ERF23	ARE	AAACCA	1193	6	+	Zea mays	cis-acting regulatory element essential for the anaerobic induction
PgAP2/ERF23	ARE	AAACCA	1928	6	+	Zea mays	cis-acting regulatory element essential for the anaerobic induction
PgAP2/ERF23	ARE	AAACCA	1933	6	+	Zea mays	cis-acting regulatory element essential for the anaerobic induction
PgAP2/ERF23	ARE	AAACCA	1938	6	+	Zea mays	cis-acting regulatory element essential for the anaerobic induction
PgAP2/ERF23	ARE	AAACCA	1943	6	+	Zea mays	cis-acting regulatory element essential for the anaerobic induction
PgAP2/ERF23	ARE	AAACCA	1948	6	+	Zea mays	cis-acting regulatory element essential for the anaerobic induction
PgAP2/ERF23	P-box	CCTTTTG	1661	7	+	Oryza sativa	gibberellin-responsive element
PgAP2/ERF23	GT1-motif	GGTTAAT	1616	7	-	Avena sativa	light responsive element
PgAP2/ERF23	GT1-motif	GGTTAA	1617	6	-	Arabidopsis thaliana	light responsive element
PgAP2/ERF23	GT1-motif	GGTTAAT	1675	7	+	Avena sativa	light responsive element
PgAP2/ERF24	G-Box	CACGTG	1789	6	-	Pisum sativum	cis-acting regulatory element involved in light responsiveness
PgAP2/ERF24	GA-motif	ATAGATAA	1529	8	-	Arabidopsis thaliana	part of a light responsive element
PgAP2/ERF24	MBS	CAACTG	503	6	-	Arabidopsis thaliana	MYB binding site involved in drought-inducibility
PgAP2/ERF24	MBS	CAACTG	1102	6	+	Arabidopsis thaliana	MYB binding site involved in drought-inducibility
PgAP2/ERF24	G-box	TACGTG	752	6	+	Arabidopsis thaliana	cis-acting regulatory element involved in light responsiveness
PgAP2/ERF24	G-box	CACGTG	1789	6	-	Arabidopsis thaliana	cis-acting regulatory element involved in light responsiveness
PgAP2/ERF24	I-box	AAGATAAGGCT	216	10	-	Gossypium hirsutum	part of a light responsive element
PgAP2/ERF24	I-box	gGATAAGGTG	1319	9	-	Zea mays	part of a light responsive element
PgAP2/ERF24	HD-Zip 1	CAAT(A/T)ATTG	1760	8.5	-	Arabidopsis thaliana	element involved in differentiation of the palisade mesophyll cells
PgAP2/ERF24	chs-CMA1a	TTACTTAA	445	8	-	Daucus carota	part of a light responsive element
PgAP2/ERF24	chs-CMA1a	TTACTTAA	612	8	+	Daucus carota	part of a light responsive element
PgAP2/ERF24	chs-CMA1a	TTACTTAA	1572	8	+	Daucus carota	part of a light responsive element
PgAP2/ERF24	ABRE	ACGTG	753	5	+	Arabidopsis thaliana	cis-acting element involved in the abscisic acid responsiveness
PgAP2/ERF24	ABRE	CACGTG	1789	6	-	Arabidopsis thaliana	cis-acting element involved in the abscisic acid responsiveness
PgAP2/ERF24	ABRE	ACGTG	1790	5	+	Arabidopsis thaliana	cis-acting element involved in the abscisic acid responsiveness
PgAP2/ERF24	GT1-motif	GGTTAA	303	6	-	Arabidopsis thaliana	light responsive element
PgAP2/ERF24	GT1-motif	GTGTGTGAA	346	9	+	Solanum tuberosum	light responsive element
PgAP2/ERF24	GT1-motif	GGTTAA	1806	6	-	Arabidopsis thaliana	light responsive element
PgAP2/ERF25	G-box	TACGTG	368	6	-	Arabidopsis thaliana	cis-acting regulatory element involved in light responsiveness
PgAP2/ERF25	G-box	TACGTG	433	6	+	Arabidopsis thaliana	cis-acting regulatory element involved in light responsiveness
PgAP2/ERF25	G-box	CACGAC	1172	6	+	Zea mays	cis-acting regulatory element involved in light responsiveness
PgAP2/ERF25	G-box	CACGTG	1864	6	-	Arabidopsis thaliana	cis-acting regulatory element involved in light responsiveness
PgAP2/ERF25	G-box	CCACGTAA	1893	8	+	Brassica napus	cis-acting regulatory element involved in light responsiveness
PgAP2/ERF25	G-box	TACGTG	1894	6	-	Arabidopsis thaliana	cis-acting regulatory element involved in light responsiveness
PgAP2/ERF25	G-Box	CACGTT	132	6	+	Pisum sativum	cis-acting regulatory element involved in light responsiveness
PgAP2/ERF25	G-Box	CACGTG	1864	6	-	Pisum sativum	cis-acting regulatory element involved in light responsiveness
PgAP2/ERF25	GATA-motif	AAGATAAGATT	546	10	-	Arabidopsis thaliana	part of a light responsive element
PgAP2/ERF25	GATA-motif	GATAGGA	981	7	+	Arabidopsis thaliana	part of a light responsive element
PgAP2/ERF25	LS7	CAGATTTATTTTTA	562	13	-	Zea mays	part of a light responsive element
PgAP2/ERF25	TGACG-motif	TGACG	490	5	+	Hordeum vulgare	cis-acting regulatory element involved in the MeJA-responsiveness
PgAP2/ERF25	GCN4_motif	TGAGTCA	426	7	+	Oryza sativa	cis-regulatory element involved in endosperm expression
PgAP2/ERF25	GCN4_motif	TGAGTCA	1387	7	+	Oryza sativa	cis-regulatory element involved in endosperm expression
PgAP2/ERF25	GT1-motif	GGTTAA	600	6	-	Arabidopsis thaliana	light responsive element
PgAP2/ERF25	CGTCA-motif	CGTCA	490	5	-	Hordeum vulgare	cis-acting regulatory element involved in the MeJA-responsiveness
PgAP2/ERF25	LTR	CCGAAA	262	6	-	Hordeum vulgare	cis-acting element involved in low-temperature responsiveness
PgAP2/ERF25	TGA-element	AACGAC	1810	6	+	Brassica oleracea	auxin-responsive element
PgAP2/ERF25	ABRE	ACGTG	132	5	-	Arabidopsis thaliana	cis-acting element involved in the abscisic acid responsiveness
PgAP2/ERF25	ABRE	CGTACGTGCA	366	9	-	Hordeum vulgare	cis-acting element involved in the abscisic acid responsiveness
PgAP2/ERF25	ABRE	ACGTG	368	5	-	Arabidopsis thaliana	cis-acting element involved in the abscisic acid responsiveness
PgAP2/ERF25	ABRE	ACGTG	434	5	+	Arabidopsis thaliana	cis-acting element involved in the abscisic acid responsiveness
PgAP2/ERF25	ABRE	CGCACGTGTC	1862	9	-	Hordeum vulgare	cis-acting element involved in the abscisic acid responsiveness
PgAP2/ERF25	ABRE	CACGTG	1864	6	-	Arabidopsis thaliana	cis-acting element involved in the abscisic acid responsiveness
PgAP2/ERF25	ABRE	ACGTG	1865	5	+	Arabidopsis thaliana	cis-acting element involved in the abscisic acid responsiveness
PgAP2/ERF25	ABRE	ACGTG	1894	5	-	Arabidopsis thaliana	cis-acting element involved in the abscisic acid responsiveness
PgAP2/ERF25	ACE	CTAACGTATT	130	9	-	Petroselinum crispum	cis-acting element involved in light responsiveness
PgAP2/ERF25	ACE	GACACGTATG	431	9	-	Petroselinum crispum	cis-acting element involved in light responsiveness
PgAP2/ERF26	chs-CMA2a	TCACTTGA	956	8	-	Petroselinum crispum	part of a light responsive element
PgAP2/ERF26	GARE-motif	TCTGTTG	1307	7	-	Brassica oleracea	gibberellin-responsive element
PgAP2/ERF26	GARE-motif	TCTGTTG	1791	7	-	Brassica oleracea	gibberellin-responsive element
PgAP2/ERF26	TCT-motif	TCTTAC	196	6	+	Arabidopsis thaliana	part of a light responsive element
PgAP2/ERF26	TCT-motif	TCTTAC	1048	6	-	Arabidopsis thaliana	part of a light responsive element
PgAP2/ERF26	G-box	CACGTG	1744	6	-	Arabidopsis thaliana	cis-acting regulatory element involved in light responsiveness
PgAP2/ERF26	G-box	TACGTG	1982	6	-	Arabidopsis thaliana	cis-acting regulatory element involved in light responsiveness
PgAP2/ERF26	GATA-motif	GATAGGA	1539	7	-	Arabidopsis thaliana	part of a light responsive element
PgAP2/ERF26	G-Box	CACGTG	1744	6	-	Pisum sativum	cis-acting regulatory element involved in light responsiveness
PgAP2/ERF26	TGACG-motif	TGACG	819	5	-	Hordeum vulgare	cis-acting regulatory element involved in the MeJA-responsiveness
PgAP2/ERF26	AuxRR-core	GGTCCAT	1206	7	+	Nicotiana tabacum	cis-acting regulatory element involved in auxin responsiveness
PgAP2/ERF26	ARE	AAACCA	390	6	-	Zea mays	cis-acting regulatory element essential for the anaerobic induction
PgAP2/ERF26	ARE	AAACCA	1767	6	+	Zea mays	cis-acting regulatory element essential for the anaerobic induction
PgAP2/ERF26	CGTCA-motif	CGTCA	819	5	+	Hordeum vulgare	cis-acting regulatory element involved in the MeJA-responsiveness
PgAP2/ERF26	ABRE	CACGTG	1744	6	-	Arabidopsis thaliana	cis-acting element involved in the abscisic acid responsiveness
PgAP2/ERF26	ABRE	ACGTG	1745	5	+	Arabidopsis thaliana	cis-acting element involved in the abscisic acid responsiveness
PgAP2/ERF26	ABRE	ACGTG	1982	5	-	Arabidopsis thaliana	cis-acting element involved in the abscisic acid responsiveness
PgAP2/ERF26	TGA-element	AACGAC	814	6	+	Brassica oleracea	auxin-responsive element
PgAP2/ERF26	TGA-element	AACGAC	1679	6	+	Brassica oleracea	auxin-responsive element
PgAP2/ERF27	G-box	CACGTG	1654	6	-	Arabidopsis thaliana	cis-acting regulatory element involved in light responsiveness
PgAP2/ERF27	G-box	GCCACGTGGA	1828	9	-	Arabidopsis thaliana	cis-acting regulatory element involved in light responsiveness
PgAP2/ERF27	G-box	ACACGTGGC	1852	9	+	Brassica napus	cis-acting regulatory element involved in light responsiveness
PgAP2/ERF27	G-box	CACGTG	1853	6	-	Arabidopsis thaliana	cis-acting regulatory element involved in light responsiveness
PgAP2/ERF27	TCT-motif	TCTTAC	174	6	+	Arabidopsis thaliana	part of a light responsive element
PgAP2/ERF27	WUN-motif	AAATTTCCT	141	9	-	Brassica oleracea	wound-responsive element
PgAP2/ERF27	GARE-motif	TCTGTTG	1054	7	-	Brassica oleracea	gibberellin-responsive element
PgAP2/ERF27	G-Box	CACGTG	1654	6	-	Pisum sativum	cis-acting regulatory element involved in light responsiveness
PgAP2/ERF27	G-Box	CACGTG	1853	6	-	Pisum sativum	cis-acting regulatory element involved in light responsiveness
PgAP2/ERF27	AE-box	AGAAACAA	1023	8	+	Arabidopsis thaliana	part of a module for light response
PgAP2/ERF27	TCA-element	CCATCTTTTT	394	9	+	Nicotiana tabacum	cis-acting element involved in salicylic acid responsiveness
PgAP2/ERF27	TCA-element	CCATCTTTTT	1614	9	+	Nicotiana tabacum	cis-acting element involved in salicylic acid responsiveness
PgAP2/ERF27	ARE	AAACCA	1197	6	+	Zea mays	cis-acting regulatory element essential for the anaerobic induction
PgAP2/ERF27	ARE	AAACCA	1558	6	+	Zea mays	cis-acting regulatory element essential for the anaerobic induction
PgAP2/ERF27	CAT-box	GCCACT	411	6	-	Arabidopsis thaliana	cis-acting regulatory element related to meristem expression
PgAP2/ERF27	TGACG-motif	TGACG	859	5	+	Hordeum vulgare	cis-acting regulatory element involved in the MeJA-responsiveness
PgAP2/ERF27	TGACG-motif	TGACG	934	5	-	Hordeum vulgare	cis-acting regulatory element involved in the MeJA-responsiveness
PgAP2/ERF27	TGACG-motif	TGACG	1967	5	+	Hordeum vulgare	cis-acting regulatory element involved in the MeJA-responsiveness
PgAP2/ERF27	AT1-motif	AATTATTTTTTATT	1788	13	+	Solanum tuberosum	part of a light responsive module
PgAP2/ERF27	TGA-element	AACGAC	987	6	+	Brassica oleracea	auxin-responsive element
PgAP2/ERF27	ABRE	CACGTG	1654	6	-	Arabidopsis thaliana	cis-acting element involved in the abscisic acid responsiveness
PgAP2/ERF27	ABRE	ACGTG	1655	5	+	Arabidopsis thaliana	cis-acting element involved in the abscisic acid responsiveness
PgAP2/ERF27	ABRE	GCCGCGTGGC	1828	9	-	Oryza sativa	cis-acting element involved in the abscisic acid responsiveness
PgAP2/ERF27	ABRE	GACACGTGGC	1851	9	+	Triticum aestivum	cis-acting element involved in the abscisic acid responsiveness
PgAP2/ERF27	ABRE	CACGTG	1853	6	-	Arabidopsis thaliana	cis-acting element involved in the abscisic acid responsiveness
PgAP2/ERF27	ABRE	ACGTG	1854	5	+	Arabidopsis thaliana	cis-acting element involved in the abscisic acid responsiveness
PgAP2/ERF27	CGTCA-motif	CGTCA	859	5	-	Hordeum vulgare	cis-acting regulatory element involved in the MeJA-responsiveness
PgAP2/ERF27	CGTCA-motif	CGTCA	934	5	+	Hordeum vulgare	cis-acting regulatory element involved in the MeJA-responsiveness
PgAP2/ERF27	CGTCA-motif	CGTCA	1967	5	-	Hordeum vulgare	cis-acting regulatory element involved in the MeJA-responsiveness
PgAP2/ERF28	GATA-motif	GATAGGA	1296	7	-	Arabidopsis thaliana	part of a light responsive element
PgAP2/ERF28	I-box	AGATAAGG	1671	8	-	Triticum aestivum	part of a light responsive element
PgAP2/ERF28	TCT-motif	TCTTAC	1275	6	+	Arabidopsis thaliana	part of a light responsive element
PgAP2/ERF28	G-box	TACGTG	60	6	-	Arabidopsis thaliana	cis-acting regulatory element involved in light responsiveness
PgAP2/ERF28	MBS	CAACTG	1877	6	-	Arabidopsis thaliana	MYB binding site involved in drought-inducibility
PgAP2/ERF28	Box II	TGGTAATAA	831	9	+	Solanum tuberosum	part of a light responsive element
PgAP2/ERF28	ABRE	TACGTGTC	58	8	-	Oryza sativa	cis-acting element involved in the abscisic acid responsiveness
PgAP2/ERF28	ABRE	ACGTG	60	5	-	Arabidopsis thaliana	cis-acting element involved in the abscisic acid responsiveness
PgAP2/ERF28	chs-CMA1a	TTACTTAA	630	8	+	Daucus carota	part of a light responsive element
PgAP2/ERF28	LAMP-element	CTTTATCA	1601	8	-	Pisum sativum	part of a light responsive element
PgAP2/ERF28	CGTCA-motif	CGTCA	1759	5	-	Hordeum vulgare	cis-acting regulatory element involved in the MeJA-responsiveness
PgAP2/ERF28	CGTCA-motif	CGTCA	1845	5	+	Hordeum vulgare	cis-acting regulatory element involved in the MeJA-responsiveness
PgAP2/ERF28	P-box	CCTTTTG	1101	7	-	Oryza sativa	gibberellin-responsive element
PgAP2/ERF28	TGACG-motif	TGACG	1759	5	+	Hordeum vulgare	cis-acting regulatory element involved in the MeJA-responsiveness
PgAP2/ERF28	TGACG-motif	TGACG	1845	5	-	Hordeum vulgare	cis-acting regulatory element involved in the MeJA-responsiveness
PgAP2/ERF28	AT1-motif	AATTATTTTTTATT	667	13	-	Solanum tuberosum	part of a light responsive module
PgAP2/ERF29	ARE	AAACCA	360	6	-	Zea mays	cis-acting regulatory element essential for the anaerobic induction
PgAP2/ERF29	TATC-box	TATCCCA	867	7	+	Oryza sativa	cis-acting element involved in gibberellin-responsiveness
PgAP2/ERF29	P-box	CCTTTTG	1970	7	+	Oryza sativa	gibberellin-responsive element
PgAP2/ERF29	TC-rich repeats	ATTCTCTAAC	1293	9	+	Nicotiana tabacum	cis-acting element involved in defense and stress responsiveness
PgAP2/ERF29	TC-rich repeats	GTTTTCTTAC	1866	9	-	Nicotiana tabacum	cis-acting element involved in defense and stress responsiveness
PgAP2/ERF29	GT1-motif	GGTTAAT	767	7	+	Avena sativa	light responsive element
PgAP2/ERF29	ABRE	ACGTG	1301	5	+	Arabidopsis thaliana	cis-acting element involved in the abscisic acid responsiveness
PgAP2/ERF29	ABRE	ACGTG	1368	5	-	Arabidopsis thaliana	cis-acting element involved in the abscisic acid responsiveness
PgAP2/ERF29	ACE	GACACGTATG	1298	9	-	Petroselinum crispum	cis-acting element involved in light responsiveness
PgAP2/ERF29	circadian	CAAAGATATC	717	9	+	Lycopersicon esculentum	cis-acting regulatory element involved in circadian control
PgAP2/ERF29	TGA-element	AACGAC	429	6	+	Brassica oleracea	auxin-responsive element
PgAP2/ERF29	LAMP-element	CTTTATCA	1702	8	+	Pisum sativum	part of a light responsive element
PgAP2/ERF29	RY-element	CATGCATG	334	8	+	Helianthus annuus	cis-acting regulatory element involved in seed-specific regulation
PgAP2/ERF29	RY-element	CATGCATG	338	8	+	Helianthus annuus	cis-acting regulatory element involved in seed-specific regulation
PgAP2/ERF29	G-box	CCACGTAA	1367	8	+	Brassica napus	cis-acting regulatory element involved in light responsiveness
PgAP2/ERF29	G-box	TACGTG	1368	6	-	Arabidopsis thaliana	cis-acting regulatory element involved in light responsiveness
PgAP2/ERF29	CCAAT-box	CAACGG	110	6	-	Hordeum vulgare	MYBHv1 binding site
PgAP2/ERF29	TCT-motif	TCTTAC	49	6	-	Arabidopsis thaliana	part of a light responsive element
PgAP2/ERF29	TCT-motif	TCTTAC	79	6	+	Arabidopsis thaliana	part of a light responsive element
PgAP2/ERF29	AACA_motif	TAACAAACTCCA	393	11	-	Oryza sativa	involved in endosperm-specific negative expression
PgAP2/ERF29	GATA-motif	GATAGGG	1675	7	+	Pisum sativum	part of a light responsive element
PgAP2/ERF29	GATA-motif	AAGATAAGATT	1891	10	-	Arabidopsis thaliana	part of a light responsive element
PgAP2/ERF29	L-box	ATCCCACCTAC	868	10	+	Petroselinum crispum	part of a light responsive element
PgAP2/ERF29	G-Box	CACGTT	1300	6	-	Pisum sativum	cis-acting regulatory element involved in light responsiveness
PgAP2/ERF29	TCA-element	TCAGAAGAGG	826	9	-	Brassica oleracea	cis-acting element involved in salicylic acid responsiveness
PgAP2/ERF30	TCA-element	CCATCTTTTT	1647	9	+	Nicotiana tabacum	cis-acting element involved in salicylic acid responsiveness
PgAP2/ERF30	AE-box	AGAAACAA	1339	8	+	Arabidopsis thaliana	part of a module for light response
PgAP2/ERF30	GATA-motif	AAGATAAGATT	1374	10	-	Arabidopsis thaliana	part of a light responsive element
PgAP2/ERF30	G-Box	CACGTT	1779	6	-	Pisum sativum	cis-acting regulatory element involved in light responsiveness
PgAP2/ERF30	TCT-motif	TCTTAC	14	6	-	Arabidopsis thaliana	part of a light responsive element
PgAP2/ERF30	TCT-motif	TCTTAC	1011	6	-	Arabidopsis thaliana	part of a light responsive element
PgAP2/ERF30	TCT-motif	TCTTAC	1384	6	+	Arabidopsis thaliana	part of a light responsive element
PgAP2/ERF30	TCT-motif	TCTTAC	1431	6	-	Arabidopsis thaliana	part of a light responsive element
PgAP2/ERF30	TCT-motif	TCTTAC	1908	6	-	Arabidopsis thaliana	part of a light responsive element
PgAP2/ERF30	GARE-motif	TCTGTTG	902	7	-	Brassica oleracea	gibberellin-responsive element
PgAP2/ERF30	GARE-motif	TCTGTTG	1830	7	-	Brassica oleracea	gibberellin-responsive element
PgAP2/ERF30	G-box	CACGAC	1847	6	+	Zea mays	cis-acting regulatory element involved in light responsiveness
PgAP2/ERF30	CGTCA-motif	CGTCA	93	5	-	Hordeum vulgare	cis-acting regulatory element involved in the MeJA-responsiveness
PgAP2/ERF30	CGTCA-motif	CGTCA	614	5	-	Hordeum vulgare	cis-acting regulatory element involved in the MeJA-responsiveness
PgAP2/ERF30	TCCC-motif	TCTCCCT	1484	7	-	Spinacia oleracea	part of a light responsive element
PgAP2/ERF30	ABRE	ACGTG	1780	5	+	Arabidopsis thaliana	cis-acting element involved in the abscisic acid responsiveness
PgAP2/ERF30	HD-Zip 1	CAAT(A/T)ATTG	727	8.5	+	Arabidopsis thaliana	element involved in differentiation of the palisade mesophyll cells
PgAP2/ERF30	chs-CMA1a	TTACTTAA	172	8	+	Daucus carota	part of a light responsive element
PgAP2/ERF30	TGACG-motif	TGACG	93	5	+	Hordeum vulgare	cis-acting regulatory element involved in the MeJA-responsiveness
PgAP2/ERF30	TGACG-motif	TGACG	614	5	+	Hordeum vulgare	cis-acting regulatory element involved in the MeJA-responsiveness
PgAP2/ERF30	ARE	AAACCA	287	6	+	Zea mays	cis-acting regulatory element essential for the anaerobic induction
PgAP2/ERF30	ARE	AAACCA	898	6	+	Zea mays	cis-acting regulatory element essential for the anaerobic induction
PgAP2/ERF30	ARE	AAACCA	1001	6	+	Zea mays	cis-acting regulatory element essential for the anaerobic induction
PgAP2/ERF30	ARE	AAACCA	1517	6	-	Zea mays	cis-acting regulatory element essential for the anaerobic induction
PgAP2/ERF30	ARE	AAACCA	1898	6	+	Zea mays	cis-acting regulatory element essential for the anaerobic induction
PgAP2/ERF30	GT1-motif	GGTTAA	193	6	+	Arabidopsis thaliana	light responsive element
PgAP2/ERF31	AE-box	AGAAACTT	259	8	+	Arabidopsis thaliana	part of a module for light response
PgAP2/ERF31	AE-box	AGAAACAA	1756	8	+	Arabidopsis thaliana	part of a module for light response
PgAP2/ERF31	MRE	AACCTAA	576	7	-	Petroselinum crispum	MYB binding site involved in light responsiveness
PgAP2/ERF31	MRE	AACCTAA	1679	7	+	Petroselinum crispum	MYB binding site involved in light responsiveness
PgAP2/ERF31	G-Box	CACGTG	1530	6	-	Pisum sativum	cis-acting regulatory element involved in light responsiveness
PgAP2/ERF31	GA-motif	ATAGATAA	1424	8	+	Arabidopsis thaliana	part of a light responsive element
PgAP2/ERF31	G-box	CACGTG	1530	6	-	Arabidopsis thaliana	cis-acting regulatory element involved in light responsiveness
PgAP2/ERF31	CGTCA-motif	CGTCA	110	5	-	Hordeum vulgare	cis-acting regulatory element involved in the MeJA-responsiveness
PgAP2/ERF31	CGTCA-motif	CGTCA	137	5	+	Hordeum vulgare	cis-acting regulatory element involved in the MeJA-responsiveness
PgAP2/ERF31	TGA-element	AACGAC	71	6	-	Brassica oleracea	auxin-responsive element
PgAP2/ERF31	TGA-element	AACGAC	158	6	+	Brassica oleracea	auxin-responsive element
PgAP2/ERF31	TCCC-motif	TCTCCCT	14	7	-	Spinacia oleracea	part of a light responsive element
PgAP2/ERF31	DRE	TACCGACAT	1884	9	-	Arabidopsis thaliana	cis-acting element involved in dehydration, low-temp, salt stresses
PgAP2/ERF31	ABRE	CACGTG	1530	6	-	Arabidopsis thaliana	cis-acting element involved in the abscisic acid responsiveness
PgAP2/ERF31	ABRE	ACGTG	1531	5	+	Arabidopsis thaliana	cis-acting element involved in the abscisic acid responsiveness
PgAP2/ERF31	TGACG-motif	TGACG	110	5	+	Hordeum vulgare	cis-acting regulatory element involved in the MeJA-responsiveness
PgAP2/ERF31	TGACG-motif	TGACG	137	5	-	Hordeum vulgare	cis-acting regulatory element involved in the MeJA-responsiveness
PgAP2/ERF31	GT1-motif	GGTTAAT	579	7	+	Avena sativa	light responsive element
PgAP2/ERF31	GT1-motif	GGTTAA	1317	6	-	Arabidopsis thaliana	light responsive element
PgAP2/ERF31	GT1-motif	GGTTAAT	1654	7	-	Avena sativa	light responsive element
PgAP2/ERF31	GT1-motif	GGTTAA	1655	6	-	Arabidopsis thaliana	light responsive element
PgAP2/ERF31	TC-rich repeats	GTTTTCTTAC	1904	9	+	Nicotiana tabacum	cis-acting element involved in defense and stress responsiveness
PgAP2/ERF31	ARE	AAACCA	1782	6	+	Zea mays	cis-acting regulatory element essential for the anaerobic induction
PgAP2/ERF32	CAT-box	GCCACT	1800	6	+	Arabidopsis thaliana	cis-acting regulatory element related to meristem expression
PgAP2/ERF32	TGACG-motif	TGACG	1863	5	+	Hordeum vulgare	cis-acting regulatory element involved in the MeJA-responsiveness
PgAP2/ERF32	GT1-motif	GGTTAAT	361	7	-	Avena sativa	light responsive element
PgAP2/ERF32	GT1-motif	GGTTAA	362	6	-	Arabidopsis thaliana	light responsive element
PgAP2/ERF32	GT1-motif	GGTTAAT	499	7	+	Avena sativa	light responsive element
PgAP2/ERF32	GT1-motif	GGTTAA	1024	6	+	Arabidopsis thaliana	light responsive element
PgAP2/ERF32	GCN4_motif	TGAGTCA	1775	7	+	Oryza sativa	cis-regulatory element involved in endosperm expression
PgAP2/ERF32	ARE	AAACCA	309	6	-	Zea mays	cis-acting regulatory element essential for the anaerobic induction
PgAP2/ERF32	CGTCA-motif	CGTCA	1863	5	-	Hordeum vulgare	cis-acting regulatory element involved in the MeJA-responsiveness
PgAP2/ERF32	MBSI	aaaAaaC(G/C)GTTA	1755	10.5	+	Petunia hybrida	MYB binding site involved in flavonoid biosynthetic genes regulation
PgAP2/ERF32	3-AF1 binding site	TAAGAGAGGAA	1650	10	+	Solanum tuberosum	light responsive element
PgAP2/ERF32	chs-CMA2a	TCACTTGA	322	8	-	Petroselinum crispum	part of a light responsive element
PgAP2/ERF32	WUN-motif	AAATTTCCT	330	9	-	Brassica oleracea	wound-responsive element
PgAP2/ERF32	TCT-motif	TCTTAC	1535	6	+	Arabidopsis thaliana	part of a light responsive element
PgAP2/ERF32	GARE-motif	TCTGTTG	919	7	-	Brassica oleracea	gibberellin-responsive element
PgAP2/ERF32	GA-motif	ATAGATAA	468	8	+	Arabidopsis thaliana	part of a light responsive element
PgAP2/ERF32	GATA-motif	AAGATAAGATT	334	10	-	Arabidopsis thaliana	part of a light responsive element
PgAP2/ERF32	GATA-motif	AAGGATAAGG	453	9	+	Solanum tuberosum	part of a light responsive element
PgAP2/ERF33	G-Box	CACGTT	1151	6	-	Pisum sativum	cis-acting regulatory element involved in light responsiveness
PgAP2/ERF33	GATA-motif	AAGGATAAGG	769	9	-	Solanum tuberosum	part of a light responsive element
PgAP2/ERF33	TCA-element	CCATCTTTTT	141	9	+	Nicotiana tabacum	cis-acting element involved in salicylic acid responsiveness
PgAP2/ERF33	TCA-element	CCATCTTTTT	480	9	-	Nicotiana tabacum	cis-acting element involved in salicylic acid responsiveness
PgAP2/ERF33	G-box	TACGTG	168	6	-	Arabidopsis thaliana	cis-acting regulatory element involved in light responsiveness
PgAP2/ERF33	G-box	TACGTG	185	6	-	Arabidopsis thaliana	cis-acting regulatory element involved in light responsiveness
PgAP2/ERF33	G-box	TACGTG	608	6	+	Arabidopsis thaliana	cis-acting regulatory element involved in light responsiveness
PgAP2/ERF33	G-box	CACGAC	983	6	+	Zea mays	cis-acting regulatory element involved in light responsiveness
PgAP2/ERF33	GARE-motif	TCTGTTG	695	7	+	Brassica oleracea	gibberellin-responsive element
PgAP2/ERF33	TCT-motif	TCTTAC	1500	6	+	Arabidopsis thaliana	part of a light responsive element
PgAP2/ERF33	I-box	AGATAAGG	392	8	-	Triticum aestivum	part of a light responsive element
PgAP2/ERF33	chs-CMA2a	TCACTTGA	399	8	+	Petroselinum crispum	part of a light responsive element
PgAP2/ERF33	TGA-element	AACGAC	1242	6	-	Brassica oleracea	auxin-responsive element
PgAP2/ERF33	TGA-element	AACGAC	1568	6	-	Brassica oleracea	auxin-responsive element
PgAP2/ERF33	ABRE	ACGTG	168	5	-	Arabidopsis thaliana	cis-acting element involved in the abscisic acid responsiveness
PgAP2/ERF33	ABRE	ACGTG	185	5	-	Arabidopsis thaliana	cis-acting element involved in the abscisic acid responsiveness
PgAP2/ERF33	ABRE	ACGTG	609	5	+	Arabidopsis thaliana	cis-acting element involved in the abscisic acid responsiveness
PgAP2/ERF33	ABRE	GCAACGTGTC	1149	9	+	Hordeum vulgare	cis-acting element involved in the abscisic acid responsiveness
PgAP2/ERF33	ABRE	ACGTG	1152	5	+	Arabidopsis thaliana	cis-acting element involved in the abscisic acid responsiveness
PgAP2/ERF33	circadian	CAAAGATATC	461	9	-	Lycopersicon esculentum	cis-acting regulatory element involved in circadian control
PgAP2/ERF33	circadian	CAAAGATATC	504	9	-	Lycopersicon esculentum	cis-acting regulatory element involved in circadian control
PgAP2/ERF33	CGTCA-motif	CGTCA	1075	5	+	Hordeum vulgare	cis-acting regulatory element involved in the MeJA-responsiveness
PgAP2/ERF33	GCN4_motif	TGAGTCA	1817	7	-	Oryza sativa	cis-regulatory element involved in endosperm expression
PgAP2/ERF33	P-box	CCTTTTG	1559	7	-	Oryza sativa	gibberellin-responsive element
PgAP2/ERF33	ARE	AAACCA	1637	6	-	Zea mays	cis-acting regulatory element essential for the anaerobic induction
PgAP2/ERF33	AuxRR-core	GGTCCAT	1058	7	-	Nicotiana tabacum	cis-acting regulatory element involved in auxin responsiveness
PgAP2/ERF33	TGACG-motif	TGACG	1075	5	-	Hordeum vulgare	cis-acting regulatory element involved in the MeJA-responsiveness
PgAP2/ERF34	I-box	atGATAAGGTC	1303	10	+	Helianthus annuus	part of a light responsive element
PgAP2/ERF34	G-box	ACACGTG(G/t)CACC	452	10.5	-	Lycopersicon esculentum	cis-acting regulatory element involved in light responsiveness
PgAP2/ERF34	MRE	AACCTAA	523	7	+	Petroselinum crispum	MYB binding site involved in light responsiveness
PgAP2/ERF34	MRE	AACCTAA	1195	7	-	Petroselinum crispum	MYB binding site involved in light responsiveness
PgAP2/ERF34	AT1-motif	AATTATTTTTTATT	887	13	+	Solanum tuberosum	part of a light responsive module
PgAP2/ERF34	ARE	AAACCA	472	6	+	Zea mays	cis-acting regulatory element essential for the anaerobic induction
PgAP2/ERF34	AuxRR-core	GGTCCAT	210	7	+	Nicotiana tabacum	cis-acting regulatory element involved in auxin responsiveness
PgAP2/ERF34	TC-rich repeats	GTTTTCTTAC	866	9	-	Nicotiana tabacum	cis-acting element involved in defense and stress responsiveness
PgAP2/ERF34	TC-rich repeats	ATTCTCTAAC	1976	9	+	Nicotiana tabacum	cis-acting element involved in defense and stress responsiveness
PgAP2/ERF34	GT1-motif	GGTTAA	484	6	+	Arabidopsis thaliana	light responsive element
PgAP2/ERF34	TCCC-motif	TCTCCCT	494	7	+	Spinacia oleracea	part of a light responsive element
PgAP2/ERF34	TGA-element	AACGAC	176	6	+	Brassica oleracea	auxin-responsive element
PgAP2/ERF34	TGA-element	AACGAC	228	6	+	Brassica oleracea	auxin-responsive element
PgAP2/ERF34	TGA-element	AACGAC	343	6	+	Brassica oleracea	auxin-responsive element
PgAP2/ERF35	ARE	AAACCA	240	6	+	Zea mays	cis-acting regulatory element essential for the anaerobic induction
PgAP2/ERF35	ARE	AAACCA	300	6	-	Zea mays	cis-acting regulatory element essential for the anaerobic induction
PgAP2/ERF35	P-box	CCTTTTG	1712	7	-	Oryza sativa	gibberellin-responsive element
PgAP2/ERF35	AuxRR-core	GGTCCAT	33	7	-	Nicotiana tabacum	cis-acting regulatory element involved in auxin responsiveness
PgAP2/ERF35	GCN4_motif	TGAGTCA	10	7	-	Oryza sativa	cis-regulatory element involved in endosperm expression
PgAP2/ERF35	GT1-motif	GGTTAAT	1463	7	+	Avena sativa	light responsive element
PgAP2/ERF35	Sp1	GGGCGG	322	6	-	Oryza sativa	light responsive element
PgAP2/ERF35	ABRE	ACGTG	394	5	+	Arabidopsis thaliana	cis-acting element involved in the abscisic acid responsiveness
PgAP2/ERF35	ABRE	ACGTG	1561	5	-	Arabidopsis thaliana	cis-acting element involved in the abscisic acid responsiveness
PgAP2/ERF35	TGA-element	AACGAC	309	6	+	Brassica oleracea	auxin-responsive element
PgAP2/ERF35	HD-Zip 1	CAAT(A/T)ATTG	1316	8.5	-	Arabidopsis thaliana	element involved in differentiation of the palisade mesophyll cells
PgAP2/ERF35	RY-element	CATGCATG	1378	8	-	Helianthus annuus	cis-acting regulatory element involved in seed-specific regulation
PgAP2/ERF35	G-box	TACGTG	393	6	+	Arabidopsis thaliana	cis-acting regulatory element involved in light responsiveness
PgAP2/ERF35	G-box	TACGTG	1561	6	-	Arabidopsis thaliana	cis-acting regulatory element involved in light responsiveness
PgAP2/ERF35	TCT-motif	TCTTAC	1241	6	-	Arabidopsis thaliana	part of a light responsive element
PgAP2/ERF36	MRE	AACCTAA	932	7	+	Petroselinum crispum	MYB binding site involved in light responsiveness
PgAP2/ERF36	MRE	AACCTAA	1545	7	+	Petroselinum crispum	MYB binding site involved in light responsiveness
PgAP2/ERF36	MRE	AACCTAA	1978	7	+	Petroselinum crispum	MYB binding site involved in light responsiveness
PgAP2/ERF36	MBS	CAACTG	891	6	-	Arabidopsis thaliana	MYB binding site involved in drought-inducibility
PgAP2/ERF36	I-box	cCATATCCAAT	947	10	-	Flaveria trinervia	part of a light responsive element
PgAP2/ERF36	LAMP-element	CCTTATCCA	1405	9	-	Spinacia oleracea	part of a light responsive element
PgAP2/ERF36	LTR	CCGAAA	1506	6	+	Hordeum vulgare	cis-acting element involved in low-temperature responsiveness
PgAP2/ERF36	AT1-motif	AATTATTTTTTATT	243	13	+	Solanum tuberosum	part of a light responsive module
PgAP2/ERF36	ARE	AAACCA	159	6	-	Zea mays	cis-acting regulatory element essential for the anaerobic induction
PgAP2/ERF37	TCCC-motif	TCTCCCT	615	7	-	Spinacia oleracea	part of a light responsive element
PgAP2/ERF37	TCCC-motif	TCTCCCT	664	7	-	Spinacia oleracea	part of a light responsive element
PgAP2/ERF37	ABRE	GCAACGTGTC	61	9	-	Hordeum vulgare	cis-acting element involved in the abscisic acid responsiveness
PgAP2/ERF37	ABRE	ACGTG	148	5	-	Arabidopsis thaliana	cis-acting element involved in the abscisic acid responsiveness
PgAP2/ERF37	ABRE	ACGTG	899	5	-	Arabidopsis thaliana	cis-acting element involved in the abscisic acid responsiveness
PgAP2/ERF37	LTR	CCGAAA	1369	6	+	Hordeum vulgare	cis-acting element involved in low-temperature responsiveness
PgAP2/ERF37	TGA-element	AACGAC	160	6	+	Brassica oleracea	auxin-responsive element
PgAP2/ERF37	ARE	AAACCA	1124	6	+	Zea mays	cis-acting regulatory element essential for the anaerobic induction
PgAP2/ERF37	TC-rich repeats	ATTCTCTAAC	1964	9	-	Nicotiana tabacum	cis-acting element involved in defense and stress responsiveness
PgAP2/ERF37	CAT-box	GCCACT	1620	6	+	Arabidopsis thaliana	cis-acting regulatory element related to meristem expression
PgAP2/ERF37	G-Box	CACGTT	148	6	+	Pisum sativum	cis-acting regulatory element involved in light responsiveness
PgAP2/ERF37	AE-box	AGAAACAA	1171	8	+	Arabidopsis thaliana	part of a module for light response
PgAP2/ERF37	AE-box	AGAAACAA	1612	8	-	Arabidopsis thaliana	part of a module for light response
PgAP2/ERF37	TCT-motif	TCTTAC	535	6	-	Arabidopsis thaliana	part of a light responsive element
PgAP2/ERF37	GARE-motif	TCTGTTG	1601	7	+	Brassica oleracea	gibberellin-responsive element
PgAP2/ERF37	RY-element	CATGCATG	565	8	+	Helianthus annuus	cis-acting regulatory element involved in seed-specific regulation
PgAP2/ERF37	G-box	CACGTC	899	6	+	Zea mays	cis-acting regulatory element involved in light responsiveness
PgAP2/ERF37	MBS	CAACTG	1128	6	-	Arabidopsis thaliana	MYB binding site involved in drought-inducibility
PgAP2/ERF38	TGACG-motif	TGACG	977	5	+	Hordeum vulgare	cis-acting regulatory element involved in the MeJA-responsiveness
PgAP2/ERF38	Sp1	GGGCGG	789	6	-	Oryza sativa	light responsive element
PgAP2/ERF38	Sp1	GGGCGG	798	6	-	Oryza sativa	light responsive element
PgAP2/ERF38	ARE	AAACCA	242	6	-	Zea mays	cis-acting regulatory element essential for the anaerobic induction
PgAP2/ERF38	GT1-motif	GGTTAA	1144	6	+	Arabidopsis thaliana	light responsive element
PgAP2/ERF38	CGTCA-motif	CGTCA	977	5	-	Hordeum vulgare	cis-acting regulatory element involved in the MeJA-responsiveness
PgAP2/ERF38	ACE	GACACGTATG	1626	9	+	Petroselinum crispum	cis-acting element involved in light responsiveness
PgAP2/ERF38	TCCC-motif	TCTCCCT	887	7	-	Spinacia oleracea	part of a light responsive element
PgAP2/ERF38	TCCC-motif	TCTCCCT	1107	7	-	Spinacia oleracea	part of a light responsive element
PgAP2/ERF38	TCCC-motif	TCTCCCT	1115	7	-	Spinacia oleracea	part of a light responsive element
PgAP2/ERF38	TCCC-motif	TCTCCCT	1123	7	-	Spinacia oleracea	part of a light responsive element
PgAP2/ERF38	ABRE	CGCACGTGTC	389	9	-	Hordeum vulgare	cis-acting element involved in the abscisic acid responsiveness
PgAP2/ERF38	ABRE	ACGTG	391	5	-	Arabidopsis thaliana	cis-acting element involved in the abscisic acid responsiveness
PgAP2/ERF38	ABRE	ACGTG	979	5	+	Arabidopsis thaliana	cis-acting element involved in the abscisic acid responsiveness
PgAP2/ERF38	ABRE	TACGTGTC	1626	8	-	Oryza sativa	cis-acting element involved in the abscisic acid responsiveness
PgAP2/ERF38	ABRE	ACGTG	1628	5	-	Arabidopsis thaliana	cis-acting element involved in the abscisic acid responsiveness
PgAP2/ERF38	TGA-element	AACGAC	229	6	-	Brassica oleracea	auxin-responsive element
PgAP2/ERF38	TGA-element	AACGAC	297	6	+	Brassica oleracea	auxin-responsive element
PgAP2/ERF38	LAMP-element	CTTTATCA	904	8	-	Pisum sativum	part of a light responsive element
PgAP2/ERF38	MBS	CAACTG	2	6	+	Arabidopsis thaliana	MYB binding site involved in drought-inducibility
PgAP2/ERF38	GC-motif	CCCCCG	795	6	+	Zea mays	enhancer-like element involved in anoxic specific inducibility
PgAP2/ERF38	G-box	CACGTC	978	6	-	Zea mays	cis-acting regulatory element involved in light responsiveness
PgAP2/ERF38	G-box	TACGTG	1628	6	-	Arabidopsis thaliana	cis-acting regulatory element involved in light responsiveness
PgAP2/ERF38	TCA-element	CCATCTTTTT	642	9	-	Nicotiana tabacum	cis-acting element involved in salicylic acid responsiveness
PgAP2/ERF38	TCA-element	TCAGAAGAGG	722	9	-	Brassica oleracea	cis-acting element involved in salicylic acid responsiveness
PgAP2/ERF38	TCA-element	CCATCTTTTT	1160	9	-	Nicotiana tabacum	cis-acting element involved in salicylic acid responsiveness
PgAP2/ERF38	AE-box	AGAAACTT	685	8	+	Arabidopsis thaliana	part of a module for light response
PgAP2/ERF38	GATA-motif	GATAGGG	928	7	+	Pisum sativum	part of a light responsive element
PgAP2/ERF38	G-Box	CACGTT	391	6	+	Pisum sativum	cis-acting regulatory element involved in light responsiveness
PgAP2/ERF39	TCA-element	CCATCTTTTT	402	9	-	Nicotiana tabacum	cis-acting element involved in salicylic acid responsiveness
PgAP2/ERF39	TCA-element	CCATCTTTTT	1763	9	+	Nicotiana tabacum	cis-acting element involved in salicylic acid responsiveness
PgAP2/ERF39	TCA-element	CCATCTTTTT	1973	9	-	Nicotiana tabacum	cis-acting element involved in salicylic acid responsiveness
PgAP2/ERF39	GATA-motif	GATAGGG	501	7	+	Pisum sativum	part of a light responsive element
PgAP2/ERF39	L-box	ATCCCACCTAC	1933	10	+	Petroselinum crispum	part of a light responsive element
PgAP2/ERF39	MBS	CAACTG	250	6	-	Arabidopsis thaliana	MYB binding site involved in drought-inducibility
PgAP2/ERF39	MBS	CAACTG	457	6	-	Arabidopsis thaliana	MYB binding site involved in drought-inducibility
PgAP2/ERF39	G-box	CACGTC	367	6	-	Zea mays	cis-acting regulatory element involved in light responsiveness
PgAP2/ERF39	RY-element	CATGCATG	1064	8	-	Helianthus annuus	cis-acting regulatory element involved in seed-specific regulation
PgAP2/ERF39	TCT-motif	TCTTAC	462	6	-	Arabidopsis thaliana	part of a light responsive element
PgAP2/ERF39	CCAAT-box	CAACGG	1915	6	+	Hordeum vulgare	MYBHv1 binding site
PgAP2/ERF39	ABRE	ACGTG	368	5	+	Arabidopsis thaliana	cis-acting element involved in the abscisic acid responsiveness
PgAP2/ERF39	TCCC-motif	TCTCCCT	470	7	-	Spinacia oleracea	part of a light responsive element
PgAP2/ERF39	CAT-box	GCCACT	255	6	+	Arabidopsis thaliana	cis-acting regulatory element related to meristem expression
PgAP2/ERF39	CAT-box	GCCACT	1021	6	-	Arabidopsis thaliana	cis-acting regulatory element related to meristem expression
PgAP2/ERF39	ARE	AAACCA	586	6	-	Zea mays	cis-acting regulatory element essential for the anaerobic induction
PgAP2/ERF39	ARE	AAACCA	1317	6	-	Zea mays	cis-acting regulatory element essential for the anaerobic induction
PgAP2/ERF39	GT1-motif	GGTTAAT	594	7	+	Avena sativa	light responsive element
PgAP2/ERF39	GT1-motif	GGTTAAT	1216	7	-	Avena sativa	light responsive element
PgAP2/ERF39	GT1-motif	GGTTAA	1217	6	-	Arabidopsis thaliana	light responsive element
PgAP2/ERF39	GT1-motif	GGTTAA	1638	6	-	Arabidopsis thaliana	light responsive element
PgAP2/ERF40	MBS	CAACTG	794	6	-	Arabidopsis thaliana	MYB binding site involved in drought-inducibility
PgAP2/ERF40	chs-CMA2a	TCACTTGA	1197	8	-	Petroselinum crispum	part of a light responsive element
PgAP2/ERF40	GATA-motif	AAGGATAAGG	375	9	-	Solanum tuberosum	part of a light responsive element
PgAP2/ERF40	TCA-element	CCATCTTTTT	314	9	-	Nicotiana tabacum	cis-acting element involved in salicylic acid responsiveness
PgAP2/ERF40	TCA-element	TCAGAAGAGG	1231	9	-	Brassica oleracea	cis-acting element involved in salicylic acid responsiveness
PgAP2/ERF40	TCA-element	CCATCTTTTT	1527	9	+	Nicotiana tabacum	cis-acting element involved in salicylic acid responsiveness
PgAP2/ERF40	ARE	AAACCA	556	6	+	Zea mays	cis-acting regulatory element essential for the anaerobic induction
PgAP2/ERF40	ARE	AAACCA	1554	6	+	Zea mays	cis-acting regulatory element essential for the anaerobic induction
PgAP2/ERF40	GT1-motif	GGTTAA	549	6	-	Arabidopsis thaliana	light responsive element
PgAP2/ERF40	GT1-motif	GGTTAAT	1545	7	-	Avena sativa	light responsive element
PgAP2/ERF40	GT1-motif	GGTTAA	1546	6	-	Arabidopsis thaliana	light responsive element
PgAP2/ERF40	Gap-box	CAAATGAA(A/G)A	862	9.5	+	Arabidopsis thaliana	part of a light responsive element
PgAP2/ERF40	TCCC-motif	TCTCCCT	481	7	+	Spinacia oleracea	part of a light responsive element
PgAP2/ERF40	ABRE	TACGGTC	1286	7	-	Arabidopsis thaliana	cis-acting element involved in the abscisic acid responsiveness
PgAP2/ERF41	GT1-motif	GGTTAAT	106	7	+	Avena sativa	light responsive element
PgAP2/ERF41	ARE	AAACCA	4	6	-	Zea mays	cis-acting regulatory element essential for the anaerobic induction
PgAP2/ERF41	ARE	AAACCA	920	6	+	Zea mays	cis-acting regulatory element essential for the anaerobic induction
PgAP2/ERF41	ARE	AAACCA	1573	6	-	Zea mays	cis-acting regulatory element essential for the anaerobic induction
PgAP2/ERF41	TATC-box	TATCCCA	603	7	-	Oryza sativa	cis-acting element involved in gibberellin-responsiveness
PgAP2/ERF41	CAT-box	GCCACT	1313	6	+	Arabidopsis thaliana	cis-acting regulatory element related to meristem expression
PgAP2/ERF41	Sp1	GGGCGG	1918	6	-	Oryza sativa	light responsive element
PgAP2/ERF41	TGACG-motif	TGACG	1331	5	+	Hordeum vulgare	cis-acting regulatory element involved in the MeJA-responsiveness
PgAP2/ERF41	TGA-element	AACGAC	1180	6	+	Brassica oleracea	auxin-responsive element
PgAP2/ERF41	ABRE	CACGTG	486	6	+	Arabidopsis thaliana	cis-acting element involved in the abscisic acid responsiveness
PgAP2/ERF41	ABRE	ACGTG	487	5	+	Arabidopsis thaliana	cis-acting element involved in the abscisic acid responsiveness
PgAP2/ERF41	ABRE	ACGTG	497	5	-	Arabidopsis thaliana	cis-acting element involved in the abscisic acid responsiveness
PgAP2/ERF41	CGTCA-motif	CGTCA	1331	5	-	Hordeum vulgare	cis-acting regulatory element involved in the MeJA-responsiveness
PgAP2/ERF41	G-box	ACACGTGT	485	8	+	Brassica napus	cis-acting regulatory element involved in light responsiveness
PgAP2/ERF41	G-box	CACGTG	486	6	+	Arabidopsis thaliana	cis-acting regulatory element involved in light responsiveness
PgAP2/ERF41	CCAAT-box	CAACGG	898	6	+	Hordeum vulgare	MYBHv1 binding site
PgAP2/ERF41	TCT-motif	TCTTAC	1954	6	+	Arabidopsis thaliana	part of a light responsive element
PgAP2/ERF41	G-Box	CACGTG	486	6	+	Pisum sativum	cis-acting regulatory element involved in light responsiveness
PgAP2/ERF41	G-Box	CACGTT	497	6	+	Pisum sativum	cis-acting regulatory element involved in light responsiveness
PgAP2/ERF41	GATA-motif	GATAGGA	1554	7	-	Arabidopsis thaliana	part of a light responsive element
PgAP2/ERF41	GATA-motif	AAGATAAGATT	1939	10	-	Arabidopsis thaliana	part of a light responsive element
PgAP2/ERF41	GATA-motif	AAGATAAGATT	1944	10	-	Arabidopsis thaliana	part of a light responsive element
PgAP2/ERF41	L-box	ATCCCACCTAC	598	10	-	Petroselinum crispum	part of a light responsive element
PgAP2/ERF42	AT1-motif	AATTATTTTTTATT	1466	13	+	Solanum tuberosum	part of a light responsive module
PgAP2/ERF42	ARE	AAACCA	186	6	+	Zea mays	cis-acting regulatory element essential for the anaerobic induction
PgAP2/ERF42	GT1-motif	GGTTAA	847	6	-	Arabidopsis thaliana	light responsive element
PgAP2/ERF42	ABRE	ACGTG	1311	5	-	Arabidopsis thaliana	cis-acting element involved in the abscisic acid responsiveness
PgAP2/ERF42	HD-Zip 1	CAAT(A/T)ATTG	687	8.5	+	Arabidopsis thaliana	element involved in differentiation of the palisade mesophyll cells
PgAP2/ERF42	HD-Zip 1	CAAT(A/T)ATTG	775	8.5	+	Arabidopsis thaliana	element involved in differentiation of the palisade mesophyll cells
PgAP2/ERF42	HD-Zip 1	CAAT(A/T)ATTG	809	8.5	+	Arabidopsis thaliana	element involved in differentiation of the palisade mesophyll cells
PgAP2/ERF42	LTR	CCGAAA	152	6	+	Hordeum vulgare	cis-acting element involved in low-temperature responsiveness
PgAP2/ERF42	TGA-element	AACGAC	919	6	-	Brassica oleracea	auxin-responsive element
PgAP2/ERF42	TGA-element	AACGAC	1855	6	+	Brassica oleracea	auxin-responsive element
PgAP2/ERF42	I-box	AGATAAGG	1908	8	+	Triticum aestivum	part of a light responsive element
PgAP2/ERF42	TCT-motif	TCTTAC	801	6	-	Arabidopsis thaliana	part of a light responsive element
PgAP2/ERF42	TCT-motif	TCTTAC	995	6	-	Arabidopsis thaliana	part of a light responsive element
PgAP2/ERF42	TCT-motif	TCTTAC	1114	6	+	Arabidopsis thaliana	part of a light responsive element
PgAP2/ERF42	TCT-motif	TCTTAC	1173	6	+	Arabidopsis thaliana	part of a light responsive element
PgAP2/ERF42	G-box	CACGAC	1007	6	+	Zea mays	cis-acting regulatory element involved in light responsiveness
PgAP2/ERF42	G-box	TACGTG	1311	6	-	Arabidopsis thaliana	cis-acting regulatory element involved in light responsiveness
PgAP2/ERF43	TCT-motif	TCTTAC	590	6	+	Arabidopsis thaliana	part of a light responsive element
PgAP2/ERF43	G-box	TACGTG	1362	6	+	Arabidopsis thaliana	cis-acting regulatory element involved in light responsiveness
PgAP2/ERF43	RY-element	CATGCATG	677	8	+	Helianthus annuus	cis-acting regulatory element involved in seed-specific regulation
PgAP2/ERF43	I-box	cCATATCCAAT	1657	10	+	Flaveria trinervia	part of a light responsive element
PgAP2/ERF43	AACA_motif	TAACAAACTCCA	1874	11	+	Oryza sativa	involved in endosperm-specific negative expression
PgAP2/ERF43	MBS	CAACTG	169	6	+	Arabidopsis thaliana	MYB binding site involved in drought-inducibility
PgAP2/ERF43	Box II	TGGTAATAA	1823	9	-	Solanum tuberosum	part of a light responsive element
PgAP2/ERF43	GA-motif	ATAGATAA	1052	8	+	Arabidopsis thaliana	part of a light responsive element
PgAP2/ERF43	TCA-element	CCATCTTTTT	1286	9	+	Nicotiana tabacum	cis-acting element involved in salicylic acid responsiveness
PgAP2/ERF43	TC-rich repeats	GTTTTCTTAC	586	9	+	Nicotiana tabacum	cis-acting element involved in defense and stress responsiveness
PgAP2/ERF43	TGACG-motif	TGACG	388	5	+	Hordeum vulgare	cis-acting regulatory element involved in the MeJA-responsiveness
PgAP2/ERF43	TGACG-motif	TGACG	1154	5	+	Hordeum vulgare	cis-acting regulatory element involved in the MeJA-responsiveness
PgAP2/ERF43	TGACG-motif	TGACG	1280	5	-	Hordeum vulgare	cis-acting regulatory element involved in the MeJA-responsiveness
PgAP2/ERF43	TGACG-motif	TGACG	1437	5	-	Hordeum vulgare	cis-acting regulatory element involved in the MeJA-responsiveness
PgAP2/ERF43	LTR	CCGAAA	1840	6	+	Hordeum vulgare	cis-acting element involved in low-temperature responsiveness
PgAP2/ERF43	ACE	GACACGTATG	1360	9	-	Petroselinum crispum	cis-acting element involved in light responsiveness
PgAP2/ERF43	ABRE	TACGGTC	1338	7	+	Arabidopsis thaliana	cis-acting element involved in the abscisic acid responsiveness
PgAP2/ERF43	ABRE	ACGTG	1363	5	+	Arabidopsis thaliana	cis-acting element involved in the abscisic acid responsiveness
PgAP2/ERF43	CGTCA-motif	CGTCA	388	5	-	Hordeum vulgare	cis-acting regulatory element involved in the MeJA-responsiveness
PgAP2/ERF43	CGTCA-motif	CGTCA	1154	5	-	Hordeum vulgare	cis-acting regulatory element involved in the MeJA-responsiveness
PgAP2/ERF43	CGTCA-motif	CGTCA	1280	5	+	Hordeum vulgare	cis-acting regulatory element involved in the MeJA-responsiveness
PgAP2/ERF43	CGTCA-motif	CGTCA	1437	5	+	Hordeum vulgare	cis-acting regulatory element involved in the MeJA-responsiveness
PgAP2/ERF44	CGTCA-motif	CGTCA	1668	5	-	Hordeum vulgare	cis-acting regulatory element involved in the MeJA-responsiveness
PgAP2/ERF44	chs-CMA1a	TTACTTAA	428	8	-	Daucus carota	part of a light responsive element
PgAP2/ERF44	LAMP-element	CTTTATCA	1030	8	-	Pisum sativum	part of a light responsive element
PgAP2/ERF44	LAMP-element	CTTTATCA	1945	8	+	Pisum sativum	part of a light responsive element
PgAP2/ERF44	CAT-box	GCCACT	968	6	+	Arabidopsis thaliana	cis-acting regulatory element related to meristem expression
PgAP2/ERF44	GCN4_motif	TGAGTCA	326	7	-	Oryza sativa	cis-regulatory element involved in endosperm expression
PgAP2/ERF44	GCN4_motif	TGAGTCA	589	7	+	Oryza sativa	cis-regulatory element involved in endosperm expression
PgAP2/ERF44	TC-rich repeats	GTTTTCTTAC	59	9	-	Nicotiana tabacum	cis-acting element involved in defense and stress responsiveness
PgAP2/ERF44	ARE	AAACCA	1433	6	-	Zea mays	cis-acting regulatory element essential for the anaerobic induction
PgAP2/ERF44	GATA-motif	AAGATAAGATT	637	10	-	Arabidopsis thaliana	part of a light responsive element
PgAP2/ERF44	MBS	CAACTG	1851	6	-	Arabidopsis thaliana	MYB binding site involved in drought-inducibility
PgAP2/ERF44	GARE-motif	TCTGTTG	745	7	+	Brassica oleracea	gibberellin-responsive element
PgAP2/ERF44	CCAAT-box	CAACGG	1274	6	+	Hordeum vulgare	MYBHv1 binding site
PgAP2/ERF44	TGA-element	AACGAC	1410	6	-	Brassica oleracea	auxin-responsive element
PgAP2/ERF44	ABRE	GCAACGTGTC	597	9	+	Hordeum vulgare	cis-acting element involved in the abscisic acid responsiveness
PgAP2/ERF44	ABRE	ACGTG	600	5	+	Arabidopsis thaliana	cis-acting element involved in the abscisic acid responsiveness
PgAP2/ERF44	MSA-like	(T/C)C(T/C)AACGG(T/C)(T/C)A	406	8.5	-	Catharanthus roseus	cis-acting element involved in cell cycle regulation
PgAP2/ERF44	Sp1	GGGCGG	1995	6	-	Oryza sativa	light responsive element
PgAP2/ERF44	TGACG-motif	TGACG	1668	5	+	Hordeum vulgare	cis-acting regulatory element involved in the MeJA-responsiveness
PgAP2/ERF44	GT1-motif	GGTTAA	1232	6	-	Arabidopsis thaliana	light responsive element
PgAP2/ERF44	TATC-box	TATCCCA	1468	7	-	Oryza sativa	cis-acting element involved in gibberellin-responsiveness
PgAP2/ERF44	TATC-box	TATCCCA	1745	7	-	Oryza sativa	cis-acting element involved in gibberellin-responsiveness
PgAP2/ERF44	MRE	AACCTAA	983	7	-	Petroselinum crispum	MYB binding site involved in light responsiveness
PgAP2/ERF44	G-Box	CACGTT	599	6	-	Pisum sativum	cis-acting regulatory element involved in light responsiveness
PgAP2/ERF44	GA-motif	ATAGATAA	866	8	+	Arabidopsis thaliana	part of a light responsive element
PgAP2/ERF44	chs-CMA2a	TCACTTGA	321	8	+	Petroselinum crispum	part of a light responsive element
PgAP2/ERF44	TCT-motif	TCTTAC	432	6	-	Arabidopsis thaliana	part of a light responsive element
PgAP2/ERF45	3-AF1 binding site	TAAGAGAGGAA	559	10	+	Solanum tuberosum	light responsive element
PgAP2/ERF45	TCT-motif	TCTTAC	1125	6	+	Arabidopsis thaliana	part of a light responsive element
PgAP2/ERF45	GARE-motif	TCTGTTG	1703	7	+	Brassica oleracea	gibberellin-responsive element
PgAP2/ERF45	G-box	TACGTG	982	6	+	Arabidopsis thaliana	cis-acting regulatory element involved in light responsiveness
PgAP2/ERF45	G-box	CTTCCACGTGGCA	1634	12	+	Arabidopsis thaliana	cis-acting regulatory element involved in light responsiveness
PgAP2/ERF45	G-box	tgACACGTGGCA	1635	11	-	Lycopersicon esculentum	cis-acting regulatory element involved in light responsiveness
PgAP2/ERF45	G-box	GCCACGTGGA	1636	9	-	Arabidopsis thaliana	cis-acting regulatory element involved in light responsiveness
PgAP2/ERF45	G-box	CACGTG	1638	6	-	Arabidopsis thaliana	cis-acting regulatory element involved in light responsiveness
PgAP2/ERF45	GATA-motif	AAGATAAGATT	840	10	+	Arabidopsis thaliana	part of a light responsive element
PgAP2/ERF45	G-Box	CACGTG	1638	6	-	Pisum sativum	cis-acting regulatory element involved in light responsiveness
PgAP2/ERF45	TGACG-motif	TGACG	14	5	+	Hordeum vulgare	cis-acting regulatory element involved in the MeJA-responsiveness
PgAP2/ERF45	CGTCA-motif	CGTCA	14	5	-	Hordeum vulgare	cis-acting regulatory element involved in the MeJA-responsiveness
PgAP2/ERF45	TCCC-motif	TCTCCCT	325	7	+	Spinacia oleracea	part of a light responsive element
PgAP2/ERF45	ACE	CTAACGTATT	159	9	+	Petroselinum crispum	cis-acting element involved in light responsiveness
PgAP2/ERF45	ABRE	GACACGTGGC	311	9	-	Triticum aestivum	cis-acting element involved in the abscisic acid responsiveness
PgAP2/ERF45	ABRE	ACGTG	983	5	+	Arabidopsis thaliana	cis-acting element involved in the abscisic acid responsiveness
PgAP2/ERF45	ABRE	GACACGTGGC	1636	9	-	Triticum aestivum	cis-acting element involved in the abscisic acid responsiveness
PgAP2/ERF45	ABRE	CACGTG	1638	6	-	Arabidopsis thaliana	cis-acting element involved in the abscisic acid responsiveness
PgAP2/ERF45	ABRE	ACGTG	1639	5	+	Arabidopsis thaliana	cis-acting element involved in the abscisic acid responsiveness
PgAP2/ERF46	AE-box	AGAAACAA	1074	8	-	Arabidopsis thaliana	part of a module for light response
PgAP2/ERF46	TCA-element	CCATCTTTTT	924	9	-	Nicotiana tabacum	cis-acting element involved in salicylic acid responsiveness
PgAP2/ERF46	TCT-motif	TCTTAC	328	6	+	Arabidopsis thaliana	part of a light responsive element
PgAP2/ERF46	G-box	TACGTG	80	6	-	Arabidopsis thaliana	cis-acting regulatory element involved in light responsiveness
PgAP2/ERF46	LAMP-element	CTTTATCA	423	8	+	Pisum sativum	part of a light responsive element
PgAP2/ERF46	LAMP-element	CCTTATCCA	1808	9	-	Spinacia oleracea	part of a light responsive element
PgAP2/ERF46	ABRE	ACGTG	80	5	-	Arabidopsis thaliana	cis-acting element involved in the abscisic acid responsiveness
PgAP2/ERF46	CAT-box	GCCACT	1246	6	+	Arabidopsis thaliana	cis-acting regulatory element related to meristem expression
PgAP2/ERF46	GT1-motif	GGTTAA	740	6	-	Arabidopsis thaliana	light responsive element
PgAP2/ERF46	TC-rich repeats	GTTTTCTTAC	324	9	+	Nicotiana tabacum	cis-acting element involved in defense and stress responsiveness
PgAP2/ERF46	ARE	AAACCA	212	6	-	Zea mays	cis-acting regulatory element essential for the anaerobic induction
PgAP2/ERF46	ARE	AAACCA	217	6	-	Zea mays	cis-acting regulatory element essential for the anaerobic induction
PgAP2/ERF46	ARE	AAACCA	323	6	-	Zea mays	cis-acting regulatory element essential for the anaerobic induction
PgAP2/ERF46	ARE	AAACCA	528	6	+	Zea mays	cis-acting regulatory element essential for the anaerobic induction
PgAP2/ERF46	ARE	AAACCA	895	6	-	Zea mays	cis-acting regulatory element essential for the anaerobic induction
PgAP2/ERF47	TGACG-motif	TGACG	37	5	-	Hordeum vulgare	cis-acting regulatory element involved in the MeJA-responsiveness
PgAP2/ERF47	TGACG-motif	TGACG	1202	5	-	Hordeum vulgare	cis-acting regulatory element involved in the MeJA-responsiveness
PgAP2/ERF47	TGACG-motif	TGACG	1562	5	-	Hordeum vulgare	cis-acting regulatory element involved in the MeJA-responsiveness
PgAP2/ERF47	TGACG-motif	TGACG	1741	5	+	Hordeum vulgare	cis-acting regulatory element involved in the MeJA-responsiveness
PgAP2/ERF47	TGACG-motif	TGACG	1744	5	-	Hordeum vulgare	cis-acting regulatory element involved in the MeJA-responsiveness
PgAP2/ERF47	GCN4_motif	TGAGTCA	1113	7	-	Oryza sativa	cis-regulatory element involved in endosperm expression
PgAP2/ERF47	CGTCA-motif	CGTCA	37	5	+	Hordeum vulgare	cis-acting regulatory element involved in the MeJA-responsiveness
PgAP2/ERF47	CGTCA-motif	CGTCA	1202	5	+	Hordeum vulgare	cis-acting regulatory element involved in the MeJA-responsiveness
PgAP2/ERF47	CGTCA-motif	CGTCA	1562	5	+	Hordeum vulgare	cis-acting regulatory element involved in the MeJA-responsiveness
PgAP2/ERF47	CGTCA-motif	CGTCA	1741	5	-	Hordeum vulgare	cis-acting regulatory element involved in the MeJA-responsiveness
PgAP2/ERF47	CGTCA-motif	CGTCA	1744	5	+	Hordeum vulgare	cis-acting regulatory element involved in the MeJA-responsiveness
PgAP2/ERF47	ABRE	CGTACGTGCA	730	9	-	Hordeum vulgare	cis-acting element involved in the abscisic acid responsiveness
PgAP2/ERF47	ABRE	ACGTG	1068	5	-	Arabidopsis thaliana	cis-acting element involved in the abscisic acid responsiveness
PgAP2/ERF47	ABRE	ACGTG	1560	5	-	Arabidopsis thaliana	cis-acting element involved in the abscisic acid responsiveness
PgAP2/ERF47	ABRE	GACACGTGGC	1684	9	+	Triticum aestivum	cis-acting element involved in the abscisic acid responsiveness
PgAP2/ERF47	ABRE	CACGTG	1686	6	-	Arabidopsis thaliana	cis-acting element involved in the abscisic acid responsiveness
PgAP2/ERF47	ABRE	ACGTG	1687	5	+	Arabidopsis thaliana	cis-acting element involved in the abscisic acid responsiveness
PgAP2/ERF47	ABRE	ACGTG	1693	5	+	Arabidopsis thaliana	cis-acting element involved in the abscisic acid responsiveness
PgAP2/ERF47	ABRE	ACGTG	1796	5	-	Arabidopsis thaliana	cis-acting element involved in the abscisic acid responsiveness
PgAP2/ERF47	I-box	AGATAAGG	748	8	-	Triticum aestivum	part of a light responsive element
PgAP2/ERF47	CCAAT-box	CAACGG	241	6	+	Hordeum vulgare	MYBHv1 binding site
PgAP2/ERF47	TCT-motif	TCTTAC	64	6	-	Arabidopsis thaliana	part of a light responsive element
PgAP2/ERF47	TCT-motif	TCTTAC	1047	6	-	Arabidopsis thaliana	part of a light responsive element
PgAP2/ERF47	G-box	CCACGTAA	1067	8	+	Brassica napus	cis-acting regulatory element involved in light responsiveness
PgAP2/ERF47	G-box	TACGTG	1068	6	-	Arabidopsis thaliana	cis-acting regulatory element involved in light responsiveness
PgAP2/ERF47	G-box	CACGAC	1306	6	-	Zea mays	cis-acting regulatory element involved in light responsiveness
PgAP2/ERF47	G-box	CACGTC	1560	6	+	Zea mays	cis-acting regulatory element involved in light responsiveness
PgAP2/ERF47	G-box	CACGAC	1681	6	+	Zea mays	cis-acting regulatory element involved in light responsiveness
PgAP2/ERF47	G-box	GCCACGTGGA	1684	9	+	Arabidopsis thaliana	cis-acting regulatory element involved in light responsiveness
PgAP2/ERF47	G-box	CACGTG	1686	6	-	Arabidopsis thaliana	cis-acting regulatory element involved in light responsiveness
PgAP2/ERF47	G-box	CACGTC	1692	6	-	Zea mays	cis-acting regulatory element involved in light responsiveness
PgAP2/ERF47	G-box	TAAACGTG	1796	8	-	Brassica oleracea	cis-acting regulatory element involved in light responsiveness
PgAP2/ERF47	TCA-element	TCAGAAGAGG	633	9	+	Brassica oleracea	cis-acting element involved in salicylic acid responsiveness
PgAP2/ERF47	GA-motif	ATAGATAA	750	8	-	Arabidopsis thaliana	part of a light responsive element
PgAP2/ERF47	G-Box	CACGTG	1686	6	-	Pisum sativum	cis-acting regulatory element involved in light responsiveness
PgAP2/ERF47	G-Box	CACGTT	1796	6	+	Pisum sativum	cis-acting regulatory element involved in light responsiveness
PgAP2/ERF48	TCA-element	CCATCTTTTT	894	9	+	Nicotiana tabacum	cis-acting element involved in salicylic acid responsiveness
PgAP2/ERF48	TCA-element	CCATCTTTTT	1168	9	-	Nicotiana tabacum	cis-acting element involved in salicylic acid responsiveness
PgAP2/ERF48	GA-motif	ATAGATAA	1071	8	+	Arabidopsis thaliana	part of a light responsive element
PgAP2/ERF48	G-Box	CACGTG	42	6	+	Pisum sativum	cis-acting regulatory element involved in light responsiveness
PgAP2/ERF48	GC-motif	CCCCCG	358	6	+	Zea mays	enhancer-like element involved in anoxic specific inducibility
PgAP2/ERF48	I-box	gGATAAGGTG	1759	9	-	Zea mays	part of a light responsive element
PgAP2/ERF48	G-box	CACGTG	42	6	+	Arabidopsis thaliana	cis-acting regulatory element involved in light responsiveness
PgAP2/ERF48	G-box	TAACACGTAG	1076	9	+	Brassica oleracea	cis-acting regulatory element involved in light responsiveness
PgAP2/ERF48	G-box	TACGTG	1079	6	-	Arabidopsis thaliana	cis-acting regulatory element involved in light responsiveness
PgAP2/ERF48	RY-element	CATGCATG	1849	8	-	Helianthus annuus	cis-acting regulatory element involved in seed-specific regulation
PgAP2/ERF48	RY-element	CATGCATG	1902	8	-	Helianthus annuus	cis-acting regulatory element involved in seed-specific regulation
PgAP2/ERF48	ABRE	CACGTG	42	6	+	Arabidopsis thaliana	cis-acting element involved in the abscisic acid responsiveness
PgAP2/ERF48	ABRE	ACGTG	43	5	+	Arabidopsis thaliana	cis-acting element involved in the abscisic acid responsiveness
PgAP2/ERF48	ABRE	CGTACGTGCA	711	9	-	Hordeum vulgare	cis-acting element involved in the abscisic acid responsiveness
PgAP2/ERF48	ABRE	ACGTG	1079	5	-	Arabidopsis thaliana	cis-acting element involved in the abscisic acid responsiveness
PgAP2/ERF48	LTR	CCGAAA	1916	6	+	Hordeum vulgare	cis-acting element involved in low-temperature responsiveness
PgAP2/ERF48	AT1-motif	AATTATTTTTTATT	1541	13	+	Solanum tuberosum	part of a light responsive module
PgAP2/ERF48	P-box	CCTTTTG	1606	7	+	Oryza sativa	gibberellin-responsive element
PgAP2/ERF48	GT1-motif	GTGTGTGAA	473	9	+	Solanum tuberosum	light responsive element
PgAP2/ERF49	TCA-element	CCATCTTTTT	1248	9	-	Nicotiana tabacum	cis-acting element involved in salicylic acid responsiveness
PgAP2/ERF49	MBS	CAACTG	21	6	-	Arabidopsis thaliana	MYB binding site involved in drought-inducibility
PgAP2/ERF49	MBS	CAACTG	386	6	+	Arabidopsis thaliana	MYB binding site involved in drought-inducibility
PgAP2/ERF49	MBS	CAACTG	965	6	-	Arabidopsis thaliana	MYB binding site involved in drought-inducibility
PgAP2/ERF49	MBS	CAACTG	1747	6	-	Arabidopsis thaliana	MYB binding site involved in drought-inducibility
PgAP2/ERF49	GARE-motif	TCTGTTG	507	7	+	Brassica oleracea	gibberellin-responsive element
PgAP2/ERF49	CGTCA-motif	CGTCA	442	5	-	Hordeum vulgare	cis-acting regulatory element involved in the MeJA-responsiveness
PgAP2/ERF49	CGTCA-motif	CGTCA	1185	5	+	Hordeum vulgare	cis-acting regulatory element involved in the MeJA-responsiveness
PgAP2/ERF49	TGA-element	AACGAC	995	6	-	Brassica oleracea	auxin-responsive element
PgAP2/ERF49	LTR	CCGAAA	533	6	-	Hordeum vulgare	cis-acting element involved in low-temperature responsiveness
PgAP2/ERF49	LTR	CCGAAA	1359	6	+	Hordeum vulgare	cis-acting element involved in low-temperature responsiveness
PgAP2/ERF49	LTR	CCGAAA	1441	6	-	Hordeum vulgare	cis-acting element involved in low-temperature responsiveness
PgAP2/ERF49	chs-CMA1a	TTACTTAA	107	8	+	Daucus carota	part of a light responsive element
PgAP2/ERF49	TGACG-motif	TGACG	442	5	+	Hordeum vulgare	cis-acting regulatory element involved in the MeJA-responsiveness
PgAP2/ERF49	TGACG-motif	TGACG	1185	5	-	Hordeum vulgare	cis-acting regulatory element involved in the MeJA-responsiveness
PgAP2/ERF49	ARE	AAACCA	137	6	-	Zea mays	cis-acting regulatory element essential for the anaerobic induction
PgAP2/ERF49	GT1-motif	GGTTAA	708	6	+	Arabidopsis thaliana	light responsive element
PgAP2/ERF49	GT1-motif	GGTTAA	952	6	-	Arabidopsis thaliana	light responsive element
PgAP2/ERF49	GT1-motif	GGTTAAT	1698	7	+	Avena sativa	light responsive element
PgAP2/ERF49	GCN4_motif	TGAGTCA	575	7	+	Oryza sativa	cis-regulatory element involved in endosperm expression
PgAP2/ERF50	TCT-motif	TCTTAC	562	6	+	Arabidopsis thaliana	part of a light responsive element
PgAP2/ERF50	TCT-motif	TCTTAC	1462	6	+	Arabidopsis thaliana	part of a light responsive element
PgAP2/ERF50	TCT-motif	TCTTAC	1519	6	-	Arabidopsis thaliana	part of a light responsive element
PgAP2/ERF50	G-box	TAACACGTAG	147	9	-	Brassica oleracea	cis-acting regulatory element involved in light responsiveness
PgAP2/ERF50	G-box	TACGTG	1698	6	-	Arabidopsis thaliana	cis-acting regulatory element involved in light responsiveness
PgAP2/ERF50	3-AF1 binding site	TAAGAGAGGAA	1456	10	-	Solanum tuberosum	light responsive element
PgAP2/ERF50	MBS	CAACTG	1981	6	-	Arabidopsis thaliana	MYB binding site involved in drought-inducibility
PgAP2/ERF50	GA-motif	ATAGATAA	1732	8	-	Arabidopsis thaliana	part of a light responsive element
PgAP2/ERF50	TCA-element	CCATCTTTTT	1647	9	+	Nicotiana tabacum	cis-acting element involved in salicylic acid responsiveness
PgAP2/ERF50	GT1-motif	GGTTAAT	392	7	-	Avena sativa	light responsive element
PgAP2/ERF50	GT1-motif	GGTTAA	393	6	-	Arabidopsis thaliana	light responsive element
PgAP2/ERF50	GT1-motif	GGTTAA	1287	6	+	Arabidopsis thaliana	light responsive element
PgAP2/ERF50	GT1-motif	GGTTAAT	1428	7	+	Avena sativa	light responsive element
PgAP2/ERF50	GCN4_motif	TGAGTCA	577	7	-	Oryza sativa	cis-regulatory element involved in endosperm expression
PgAP2/ERF50	AuxRR-core	GGTCCAT	293	7	+	Nicotiana tabacum	cis-acting regulatory element involved in auxin responsiveness
PgAP2/ERF50	ARE	AAACCA	80	6	-	Zea mays	cis-acting regulatory element essential for the anaerobic induction
PgAP2/ERF50	ARE	AAACCA	1436	6	+	Zea mays	cis-acting regulatory element essential for the anaerobic induction
PgAP2/ERF50	AT1-motif	AATTATTTTTTATT	661	13	-	Solanum tuberosum	part of a light responsive module
PgAP2/ERF50	LTR	CCGAAA	134	6	+	Hordeum vulgare	cis-acting element involved in low-temperature responsiveness
PgAP2/ERF50	LTR	CCGAAA	1307	6	-	Hordeum vulgare	cis-acting element involved in low-temperature responsiveness
PgAP2/ERF50	TCCC-motif	TCTCCCT	1535	7	+	Spinacia oleracea	part of a light responsive element
PgAP2/ERF50	ABRE	ACGTG	1698	5	-	Arabidopsis thaliana	cis-acting element involved in the abscisic acid responsiveness
PgAP2/ERF51	AACA_motif	TAACAAACTCCA	431	11	-	Oryza sativa	involved in endosperm-specific negative expression
PgAP2/ERF51	G-box	CACGTG	1711	6	-	Arabidopsis thaliana	cis-acting regulatory element involved in light responsiveness
PgAP2/ERF51	TCA-element	TCAGAAGAGG	621	9	-	Brassica oleracea	cis-acting element involved in salicylic acid responsiveness
PgAP2/ERF51	GATA-motif	AAGATAAGATT	66	10	+	Arabidopsis thaliana	part of a light responsive element
PgAP2/ERF51	GATA-motif	GATAGGA	1363	7	+	Arabidopsis thaliana	part of a light responsive element
PgAP2/ERF51	G-Box	CACGTG	1711	6	-	Pisum sativum	cis-acting regulatory element involved in light responsiveness
PgAP2/ERF51	CAT-box	GCCACT	190	6	+	Arabidopsis thaliana	cis-acting regulatory element related to meristem expression
PgAP2/ERF51	CAT-box	GCCACT	976	6	-	Arabidopsis thaliana	cis-acting regulatory element related to meristem expression
PgAP2/ERF51	ARE	AAACCA	160	6	-	Zea mays	cis-acting regulatory element essential for the anaerobic induction
PgAP2/ERF51	AuxRR-core	GGTCCAT	825	7	-	Nicotiana tabacum	cis-acting regulatory element involved in auxin responsiveness
PgAP2/ERF51	ABRE	CACGTG	1711	6	-	Arabidopsis thaliana	cis-acting element involved in the abscisic acid responsiveness
PgAP2/ERF51	ABRE	ACGTG	1712	5	+	Arabidopsis thaliana	cis-acting element involved in the abscisic acid responsiveness
PgAP2/ERF51	circadian	CAAAGATATC	1067	9	-	Lycopersicon esculentum	cis-acting regulatory element involved in circadian control
PgAP2/ERF51	LTR	CCGAAA	1670	6	+	Hordeum vulgare	cis-acting element involved in low-temperature responsiveness
PgAP2/ERF52	I-box	cCATATCCAAT	653	10	+	Flaveria trinervia	part of a light responsive element
PgAP2/ERF52	I-box	ccttatcct	1272	9	-	Arabidopsis thaliana	part of a light responsive element
PgAP2/ERF52	G-box	TACGTG	1252	6	-	Arabidopsis thaliana	cis-acting regulatory element involved in light responsiveness
PgAP2/ERF52	G-box	CACGTG	1882	6	-	Arabidopsis thaliana	cis-acting regulatory element involved in light responsiveness
PgAP2/ERF52	MRE	AACCTAA	340	7	+	Petroselinum crispum	MYB binding site involved in light responsiveness
PgAP2/ERF52	GATA-motif	AAGGATAAGG	1271	9	+	Solanum tuberosum	part of a light responsive element
PgAP2/ERF52	G-Box	CACGTT	1534	6	+	Pisum sativum	cis-acting regulatory element involved in light responsiveness
PgAP2/ERF52	G-Box	CACGTG	1882	6	-	Pisum sativum	cis-acting regulatory element involved in light responsiveness
PgAP2/ERF52	Sp1	GGGCGG	85	6	+	Oryza sativa	light responsive element
PgAP2/ERF52	ARE	AAACCA	482	6	-	Zea mays	cis-acting regulatory element essential for the anaerobic induction
PgAP2/ERF52	GT1-motif	GGTTAA	338	6	-	Arabidopsis thaliana	light responsive element
PgAP2/ERF52	GCN4_motif	TGAGTCA	593	7	+	Oryza sativa	cis-regulatory element involved in endosperm expression
PgAP2/ERF52	ACE	CTAACGTATT	864	9	-	Petroselinum crispum	cis-acting element involved in light responsiveness
PgAP2/ERF52	ABRE	ACGTG	1252	5	-	Arabidopsis thaliana	cis-acting element involved in the abscisic acid responsiveness
PgAP2/ERF52	ABRE	ACGTG	1534	5	-	Arabidopsis thaliana	cis-acting element involved in the abscisic acid responsiveness
PgAP2/ERF52	ABRE	CACGTG	1882	6	-	Arabidopsis thaliana	cis-acting element involved in the abscisic acid responsiveness
PgAP2/ERF52	ABRE	ACGTG	1883	5	+	Arabidopsis thaliana	cis-acting element involved in the abscisic acid responsiveness
PgAP2/ERF52	MBSI	aaaAaaC(G/C)GTTA	1132	10.5	+	Petunia hybrida	MYB binding site involved in flavonoid biosynthetic genes regulation
PgAP2/ERF53	TGA-element	AACGAC	1901	6	+	Brassica oleracea	auxin-responsive element
PgAP2/ERF53	LAMP-element	CTTTATCA	1086	8	-	Pisum sativum	part of a light responsive element
PgAP2/ERF53	HD-Zip 1	CAAT(A/T)ATTG	1506	8	-	Arabidopsis thaliana	element involved in differentiation of the palisade mesophyll cells
PgAP2/ERF53	ABRE	GCAACGTGTC	165	9	-	Hordeum vulgare	cis-acting element involved in the abscisic acid responsiveness
PgAP2/ERF53	ABRE	CACGTG	167	6	+	Arabidopsis thaliana	cis-acting element involved in the abscisic acid responsiveness
PgAP2/ERF53	ABRE	ACGTG	168	5	+	Arabidopsis thaliana	cis-acting element involved in the abscisic acid responsiveness
PgAP2/ERF53	CGTCA-motif	CGTCA	75	5	+	Hordeum vulgare	cis-acting regulatory element involved in the MeJA-responsiveness
PgAP2/ERF53	TC-rich repeats	GTTTTCTTAC	505	9	+	Nicotiana tabacum	cis-acting element involved in defense and stress responsiveness
PgAP2/ERF53	TC-rich repeats	ATTCTCTAAC	961	9	-	Nicotiana tabacum	cis-acting element involved in defense and stress responsiveness
PgAP2/ERF53	ARE	AAACCA	1838	6	+	Zea mays	cis-acting regulatory element essential for the anaerobic induction
PgAP2/ERF53	P-box	CCTTTTG	28	7	-	Oryza sativa	gibberellin-responsive element
PgAP2/ERF53	TGACG-motif	TGACG	75	5	-	Hordeum vulgare	cis-acting regulatory element involved in the MeJA-responsiveness
PgAP2/ERF53	G-Box	CACGTG	167	6	+	Pisum sativum	cis-acting regulatory element involved in light responsiveness
PgAP2/ERF53	GATA-motif	AAGATAAGATT	1980	10	-	Arabidopsis thaliana	part of a light responsive element
PgAP2/ERF53	GA-motif	ATAGATAA	673	8	-	Arabidopsis thaliana	part of a light responsive element
PgAP2/ERF53	MRE	AACCTAA	921	7	-	Petroselinum crispum	MYB binding site involved in light responsiveness
PgAP2/ERF53	TCA-element	TCAGAAGAGG	3	9	+	Brassica oleracea	cis-acting element involved in salicylic acid responsiveness
PgAP2/ERF53	G-box	tcCACGTGTCACT	162	12	-	Glycine max	cis-acting regulatory element involved in light responsiveness
PgAP2/ERF53	G-box	TGACACGTGGCTCT	164	13	+	Helianthus annuus	cis-acting regulatory element involved in light responsiveness
PgAP2/ERF53	G-box	ACACGTGGC	166	9	+	Brassica napus	cis-acting regulatory element involved in light responsiveness
PgAP2/ERF53	G-box	CACGTG	167	6	+	Arabidopsis thaliana	cis-acting regulatory element involved in light responsiveness
PgAP2/ERF53	TCT-motif	TCTTAC	1459	6	+	Arabidopsis thaliana	part of a light responsive element
PgAP2/ERF54	CGTCA-motif	CGTCA	1069	5	-	Hordeum vulgare	cis-acting regulatory element involved in the MeJA-responsiveness
PgAP2/ERF54	LAMP-element	CTTTATCA	1413	8	+	Pisum sativum	part of a light responsive element
PgAP2/ERF54	MBSI	aaaAaaC(G/C)GTTA	1193	10.5	-	Petunia hybrida	MYB binding site involved in flavonoid biosynthetic genes regulation
PgAP2/ERF54	ABRE	ACGTG	151	5	+	Arabidopsis thaliana	cis-acting element involved in the abscisic acid responsiveness
PgAP2/ERF54	ABRE	ACGTG	271	5	-	Arabidopsis thaliana	cis-acting element involved in the abscisic acid responsiveness
PgAP2/ERF54	ABRE	ACGTG	1071	5	+	Arabidopsis thaliana	cis-acting element involved in the abscisic acid responsiveness
PgAP2/ERF54	ABRE	ACGTG	1797	5	-	Arabidopsis thaliana	cis-acting element involved in the abscisic acid responsiveness
PgAP2/ERF54	TCCC-motif	TCTCCCT	1450	7	+	Spinacia oleracea	part of a light responsive element
PgAP2/ERF54	TGACG-motif	TGACG	1069	5	+	Hordeum vulgare	cis-acting regulatory element involved in the MeJA-responsiveness
PgAP2/ERF54	Gap-box	CAAATGAA(A/G)A	540	9	+	Arabidopsis thaliana	part of a light responsive element
PgAP2/ERF54	GT1-motif	GGTTAA	119	6	-	Arabidopsis thaliana	light responsive element
PgAP2/ERF54	GT1-motif	GGTTAAT	200	7	-	Avena sativa	light responsive element
PgAP2/ERF54	GT1-motif	GGTTAA	201	6	-	Arabidopsis thaliana	light responsive element
PgAP2/ERF54	GT1-motif	GGTTAA	1080	6	-	Arabidopsis thaliana	light responsive element
PgAP2/ERF54	ARE	AAACCA	794	6	+	Zea mays	cis-acting regulatory element essential for the anaerobic induction
PgAP2/ERF54	P-box	CCTTTTG	156	7	-	Oryza sativa	gibberellin-responsive element
PgAP2/ERF54	MRE	AACCTAA	203	7	+	Petroselinum crispum	MYB binding site involved in light responsiveness
PgAP2/ERF54	TCA-element	CCATCTTTTT	519	9	+	Nicotiana tabacum	cis-acting element involved in salicylic acid responsiveness
PgAP2/ERF54	TCA-element	CCATCTTTTT	1196	9	+	Nicotiana tabacum	cis-acting element involved in salicylic acid responsiveness
PgAP2/ERF54	G-Box	CACGTT	150	6	-	Pisum sativum	cis-acting regulatory element involved in light responsiveness
PgAP2/ERF54	G-Box	CACGTT	271	6	+	Pisum sativum	cis-acting regulatory element involved in light responsiveness
PgAP2/ERF54	GATA-motif	GATAGGA	631	7	-	Arabidopsis thaliana	part of a light responsive element
PgAP2/ERF54	L-box	ATCCCACCTAC	1422	10	+	Petroselinum crispum	part of a light responsive element
PgAP2/ERF54	CAG-motif	GAAAGGCAGAC	1377	10	-	Arabidopsis thaliana	part of a light response element
PgAP2/ERF54	G-box	CACGTC	1070	6	-	Zea mays	cis-acting regulatory element involved in light responsiveness
PgAP2/ERF54	G-box	TACGTG	1797	6	-	Arabidopsis thaliana	cis-acting regulatory element involved in light responsiveness
PgAP2/ERF54	RY-element	CATGCATG	1654	8	-	Helianthus annuus	cis-acting regulatory element involved in seed-specific regulation
PgAP2/ERF54	TCT-motif	TCTTAC	579	6	+	Arabidopsis thaliana	part of a light responsive element
PgAP2/ERF54	TCT-motif	TCTTAC	678	6	+	Arabidopsis thaliana	part of a light responsive element
PgAP2/ERF55	MBS	CAACTG	9	6	-	Arabidopsis thaliana	MYB binding site involved in drought-inducibility
PgAP2/ERF55	MBS	CAACTG	31	6	-	Arabidopsis thaliana	MYB binding site involved in drought-inducibility
PgAP2/ERF55	MBS	CAACTG	86	6	-	Arabidopsis thaliana	MYB binding site involved in drought-inducibility
PgAP2/ERF55	MBS	CAACTG	96	6	-	Arabidopsis thaliana	MYB binding site involved in drought-inducibility
PgAP2/ERF55	MBS	CAACTG	337	6	+	Arabidopsis thaliana	MYB binding site involved in drought-inducibility
PgAP2/ERF55	MBS	CAACTG	606	6	+	Arabidopsis thaliana	MYB binding site involved in drought-inducibility
PgAP2/ERF55	I-box	cCATATCCAAT	946	10	+	Flaveria trinervia	part of a light responsive element
PgAP2/ERF55	G-box	TACGTG	1301	6	-	Arabidopsis thaliana	cis-acting regulatory element involved in light responsiveness
PgAP2/ERF55	G-box	CACGTG	1743	6	-	Arabidopsis thaliana	cis-acting regulatory element involved in light responsiveness
PgAP2/ERF55	G-box	ACACGTGT	1779	8	-	Brassica napus	cis-acting regulatory element involved in light responsiveness
PgAP2/ERF55	G-box	CACGTG	1780	6	-	Arabidopsis thaliana	cis-acting regulatory element involved in light responsiveness
PgAP2/ERF55	G-box	CTTCCACGTGGCA	1938	12	+	Arabidopsis thaliana	cis-acting regulatory element involved in light responsiveness
PgAP2/ERF55	G-box	tgACACGTGGCA	1939	11	+	Lycopersicon esculentum	cis-acting regulatory element involved in light responsiveness
PgAP2/ERF55	G-box	GCCACGTGGA	1940	9	-	Arabidopsis thaliana	cis-acting regulatory element involved in light responsiveness
PgAP2/ERF55	G-box	ACACGTGGC	1941	9	+	Brassica napus	cis-acting regulatory element involved in light responsiveness
PgAP2/ERF55	G-box	CACGTG	1942	6	-	Arabidopsis thaliana	cis-acting regulatory element involved in light responsiveness
PgAP2/ERF55	CCAAT-box	CAACGG	1208	6	+	Hordeum vulgare	MYBHv1 binding site
PgAP2/ERF55	TCA-element	TCAGAAGAGG	1717	9	-	Brassica oleracea	cis-acting element involved in salicylic acid responsiveness
PgAP2/ERF55	TCA-element	CCATCTTTTT	1871	9	+	Nicotiana tabacum	cis-acting element involved in salicylic acid responsiveness
PgAP2/ERF55	MRE	AACCTAA	130	7	-	Petroselinum crispum	MYB binding site involved in light responsiveness
PgAP2/ERF55	AE-box	AGAAACAA	1583	8	+	Arabidopsis thaliana	part of a module for light response
PgAP2/ERF55	GATA-motif	GATAGGA	692	7	-	Arabidopsis thaliana	part of a light responsive element
PgAP2/ERF55	G-Box	CACGTT	1272	6	+	Pisum sativum	cis-acting regulatory element involved in light responsiveness
PgAP2/ERF55	G-Box	CACGTG	1743	6	-	Pisum sativum	cis-acting regulatory element involved in light responsiveness
PgAP2/ERF55	G-Box	CACGTG	1780	6	-	Pisum sativum	cis-acting regulatory element involved in light responsiveness
PgAP2/ERF55	G-Box	TCCACATGGCA	1816	10	+	Triticum aestivum	cis-acting regulatory element involved in light responsiveness
PgAP2/ERF55	G-Box	CACGTG	1942	6	-	Pisum sativum	cis-acting regulatory element involved in light responsiveness
PgAP2/ERF55	ARE	AAACCA	982	6	+	Zea mays	cis-acting regulatory element essential for the anaerobic induction
PgAP2/ERF55	ARE	AAACCA	1235	6	-	Zea mays	cis-acting regulatory element essential for the anaerobic induction
PgAP2/ERF55	P-box	CCTTTTG	840	7	+	Oryza sativa	gibberellin-responsive element
PgAP2/ERF55	P-box	CCTTTTG	1468	7	-	Oryza sativa	gibberellin-responsive element
PgAP2/ERF55	GT1-motif	GGTTAAT	1388	7	+	Avena sativa	light responsive element
PgAP2/ERF55	ABRE	ACGTG	1272	5	-	Arabidopsis thaliana	cis-acting element involved in the abscisic acid responsiveness
PgAP2/ERF55	ABRE	ACGTG	1301	5	-	Arabidopsis thaliana	cis-acting element involved in the abscisic acid responsiveness
PgAP2/ERF55	ABRE	GACACGTGGC	1741	9	-	Triticum aestivum	cis-acting element involved in the abscisic acid responsiveness
PgAP2/ERF55	ABRE	CACGTG	1743	6	-	Arabidopsis thaliana	cis-acting element involved in the abscisic acid responsiveness
PgAP2/ERF55	ABRE	ACGTG	1744	5	+	Arabidopsis thaliana	cis-acting element involved in the abscisic acid responsiveness
PgAP2/ERF55	ABRE	CACGTG	1780	6	-	Arabidopsis thaliana	cis-acting element involved in the abscisic acid responsiveness
PgAP2/ERF55	ABRE	ACGTG	1781	5	+	Arabidopsis thaliana	cis-acting element involved in the abscisic acid responsiveness
PgAP2/ERF55	ABRE	GCCGCGTGGC	1917	9	-	Oryza sativa	cis-acting element involved in the abscisic acid responsiveness
PgAP2/ERF55	ABRE	GACACGTGGC	1940	9	+	Triticum aestivum	cis-acting element involved in the abscisic acid responsiveness
PgAP2/ERF55	ABRE	CACGTG	1942	6	-	Arabidopsis thaliana	cis-acting element involved in the abscisic acid responsiveness
PgAP2/ERF55	ABRE	ACGTG	1943	5	+	Arabidopsis thaliana	cis-acting element involved in the abscisic acid responsiveness
PgAP2/ERF55	circadian	CAAAGATATC	756	9	+	Lycopersicon esculentum	cis-acting regulatory element involved in circadian control
PgAP2/ERF55	circadian	CAAAGATATC	1495	9	-	Lycopersicon esculentum	cis-acting regulatory element involved in circadian control
PgAP2/ERF55	TGA-element	AACGAC	111	6	-	Brassica oleracea	auxin-responsive element
PgAP2/ERF55	TGA-element	AACGAC	1801	6	+	Brassica oleracea	auxin-responsive element
PgAP2/ERF55	LAMP-element	CTTTATCA	25	8	+	Pisum sativum	part of a light responsive element
PgAP2/ERF55	LAMP-element	CTTTATCA	413	8	+	Pisum sativum	part of a light responsive element
PgAP2/ERF56	MBS	CAACTG	257	6	-	Arabidopsis thaliana	MYB binding site involved in drought-inducibility
PgAP2/ERF56	G-box	CACGTG	1867	6	-	Arabidopsis thaliana	cis-acting regulatory element involved in light responsiveness
PgAP2/ERF56	G-box	CACGTC	1955	6	+	Zea mays	cis-acting regulatory element involved in light responsiveness
PgAP2/ERF56	TCA-element	CCATCTTTTT	615	9	-	Nicotiana tabacum	cis-acting element involved in salicylic acid responsiveness
PgAP2/ERF56	TCA-element	CCATCTTTTT	1514	9	-	Nicotiana tabacum	cis-acting element involved in salicylic acid responsiveness
PgAP2/ERF56	GA-motif	ATAGATAA	1881	8	-	Arabidopsis thaliana	part of a light responsive element
PgAP2/ERF56	G-Box	CACGTG	1867	6	-	Pisum sativum	cis-acting regulatory element involved in light responsiveness
PgAP2/ERF56	TGACG-motif	TGACG	1957	5	-	Hordeum vulgare	cis-acting regulatory element involved in the MeJA-responsiveness
PgAP2/ERF56	CAT-box	GCCACT	755	6	+	Arabidopsis thaliana	cis-acting regulatory element related to meristem expression
PgAP2/ERF56	TATC-box	TATCCCA	1844	7	+	Oryza sativa	cis-acting element involved in gibberellin-responsiveness
PgAP2/ERF56	ARE	AAACCA	432	6	-	Zea mays	cis-acting regulatory element essential for the anaerobic induction
PgAP2/ERF56	GT1-motif	GGTTAAT	364	7	+	Avena sativa	light responsive element
PgAP2/ERF56	GT1-motif	GGTTAA	1484	6	+	Arabidopsis thaliana	light responsive element
PgAP2/ERF56	GCN4_motif	TGAGTCA	1221	7	+	Oryza sativa	cis-regulatory element involved in endosperm expression
PgAP2/ERF56	CGTCA-motif	CGTCA	1957	5	+	Hordeum vulgare	cis-acting regulatory element involved in the MeJA-responsiveness
PgAP2/ERF56	ABRE	CACGTG	1867	6	-	Arabidopsis thaliana	cis-acting element involved in the abscisic acid responsiveness
PgAP2/ERF56	ABRE	ACGTG	1868	5	+	Arabidopsis thaliana	cis-acting element involved in the abscisic acid responsiveness
PgAP2/ERF56	ABRE	ACGTG	1955	5	-	Arabidopsis thaliana	cis-acting element involved in the abscisic acid responsiveness
PgAP2/ERF56	chs-CMA1a	TTACTTAA	1083	8	-	Daucus carota	part of a light responsive element
PgAP2/ERF56	chs-CMA1a	TTACTTAA	1457	8	-	Daucus carota	part of a light responsive element
PgAP2/ERF57	G-Box	CACGTG	191	6	+	Pisum sativum	cis-acting regulatory element involved in light responsiveness
PgAP2/ERF57	TCT-motif	TCTTAC	81	6	+	Arabidopsis thaliana	part of a light responsive element
PgAP2/ERF57	TCT-motif	TCTTAC	768	6	+	Arabidopsis thaliana	part of a light responsive element
PgAP2/ERF57	G-box	GCCACGTGGA	189	10	-	Arabidopsis thaliana	cis-acting regulatory element involved in light responsiveness
PgAP2/ERF57	G-box	CACGTG	191	6	+	Arabidopsis thaliana	cis-acting regulatory element involved in light responsiveness
PgAP2/ERF57	G-box	CACGTC	1707	6	-	Zea mays	cis-acting regulatory element involved in light responsiveness
PgAP2/ERF57	G-box	TACGTG	1722	6	+	Arabidopsis thaliana	cis-acting regulatory element involved in light responsiveness
PgAP2/ERF57	G-box	CCACGTAA	1780	8	+	Brassica napus	cis-acting regulatory element involved in light responsiveness
PgAP2/ERF57	G-box	TACGTG	1781	6	-	Arabidopsis thaliana	cis-acting regulatory element involved in light responsiveness
PgAP2/ERF57	G-box	CCACGTAA	1855	8	+	Brassica napus	cis-acting regulatory element involved in light responsiveness
PgAP2/ERF57	G-box	TACGTG	1856	6	-	Arabidopsis thaliana	cis-acting regulatory element involved in light responsiveness
PgAP2/ERF57	G-box	CCACGTAA	1894	8	+	Brassica napus	cis-acting regulatory element involved in light responsiveness
PgAP2/ERF57	G-box	TACGTG	1895	6	-	Arabidopsis thaliana	cis-acting regulatory element involved in light responsiveness
PgAP2/ERF57	G-box	TACGTG	1935	6	-	Arabidopsis thaliana	cis-acting regulatory element involved in light responsiveness
PgAP2/ERF57	MBS	CAACTG	1609	6	-	Arabidopsis thaliana	MYB binding site involved in drought-inducibility
PgAP2/ERF57	Box II	CCACGTGGC	190	9	+	Petroselinum crispum	part of a light responsive element
PgAP2/ERF57	Box II	ACACGTAGA	1934	9	+	Arabidopsis thaliana	part of a light responsive element
PgAP2/ERF57	MBSI	aaaAaaC(G/C)GTTA	1217	10.5	-	Petunia hybrida	MYB binding site involved in flavonoid biosynthetic genes regulation
PgAP2/ERF57	chs-CMA1a	TTACTTAA	1802	8	+	Daucus carota	part of a light responsive element
PgAP2/ERF57	chs-CMA1a	TTACTTAA	1866	8	+	Daucus carota	part of a light responsive element
PgAP2/ERF57	chs-CMA1a	TTACTTAA	1916	8	+	Daucus carota	part of a light responsive element
PgAP2/ERF57	ABRE	CACGTG	191	6	+	Arabidopsis thaliana	cis-acting element involved in the abscisic acid responsiveness
PgAP2/ERF57	ABRE	ACGTG	192	5	+	Arabidopsis thaliana	cis-acting element involved in the abscisic acid responsiveness
PgAP2/ERF57	ABRE	ACGTG	1708	5	+	Arabidopsis thaliana	cis-acting element involved in the abscisic acid responsiveness
PgAP2/ERF57	ABRE	ACGTG	1723	5	+	Arabidopsis thaliana	cis-acting element involved in the abscisic acid responsiveness
PgAP2/ERF57	ABRE	ACGTG	1781	5	-	Arabidopsis thaliana	cis-acting element involved in the abscisic acid responsiveness
PgAP2/ERF57	ABRE	ACGTG	1856	5	-	Arabidopsis thaliana	cis-acting element involved in the abscisic acid responsiveness
PgAP2/ERF57	ABRE	ACGTG	1895	5	-	Arabidopsis thaliana	cis-acting element involved in the abscisic acid responsiveness
PgAP2/ERF57	ABRE	TACGTGTC	1933	8	-	Oryza sativa	cis-acting element involved in the abscisic acid responsiveness
PgAP2/ERF57	ABRE	ACGTG	1935	5	-	Arabidopsis thaliana	cis-acting element involved in the abscisic acid responsiveness
PgAP2/ERF57	CGTCA-motif	CGTCA	581	5	+	Hordeum vulgare	cis-acting regulatory element involved in the MeJA-responsiveness
PgAP2/ERF57	TC-rich repeats	GTTTTCTTAC	651	9	-	Nicotiana tabacum	cis-acting element involved in defense and stress responsiveness
PgAP2/ERF57	TC-rich repeats	GTTTTCTTAC	991	9	+	Nicotiana tabacum	cis-acting element involved in defense and stress responsiveness
PgAP2/ERF57	AT1-motif	AATTATTTTTTATT	636	13	+	Solanum tuberosum	part of a light responsive module
PgAP2/ERF57	AT1-motif	AATTATTTTTTATT	934	13	-	Solanum tuberosum	part of a light responsive module
PgAP2/ERF57	TGACG-motif	TGACG	581	5	-	Hordeum vulgare	cis-acting regulatory element involved in the MeJA-responsiveness
PgAP2/ERF58	TCA-element	CCATCTTTTT	1443	9	-	Nicotiana tabacum	cis-acting element involved in salicylic acid responsiveness
PgAP2/ERF58	MRE	AACCTAA	1623	7	+	Petroselinum crispum	MYB binding site involved in light responsiveness
PgAP2/ERF58	GATA-motif	AAGATAAGATT	1432	11	-	Arabidopsis thaliana	part of a light responsive element
PgAP2/ERF58	G-Box	CACGTT	357	6	-	Pisum sativum	cis-acting regulatory element involved in light responsiveness
PgAP2/ERF58	MBS	CAACTG	1044	6	-	Arabidopsis thaliana	MYB binding site involved in drought-inducibility
PgAP2/ERF58	G-box	CACGAC	1647	6	+	Zea mays	cis-acting regulatory element involved in light responsiveness
PgAP2/ERF58	TCT-motif	TCTTAC	675	6	-	Arabidopsis thaliana	part of a light responsive element
PgAP2/ERF58	TCT-motif	TCTTAC	1211	6	-	Arabidopsis thaliana	part of a light responsive element
PgAP2/ERF58	GARE-motif	TCTGTTG	1850	7	+	Brassica oleracea	gibberellin-responsive element
PgAP2/ERF58	CGTCA-motif	CGTCA	762	5	-	Hordeum vulgare	cis-acting regulatory element involved in the MeJA-responsiveness
PgAP2/ERF58	ABRE	ACGTG	358	5	+	Arabidopsis thaliana	cis-acting element involved in the abscisic acid responsiveness
PgAP2/ERF58	Sp1	GGGCGG	1752	6	-	Oryza sativa	light responsive element
PgAP2/ERF58	TGACG-motif	TGACG	762	5	+	Hordeum vulgare	cis-acting regulatory element involved in the MeJA-responsiveness
PgAP2/ERF58	ARE	AAACCA	1814	6	+	Zea mays	cis-acting regulatory element essential for the anaerobic induction
PgAP2/ERF58	TATC-box	TATCCCA	451	7	+	Oryza sativa	cis-acting element involved in gibberellin-responsiveness
PgAP2/ERF58	TATC-box	TATCCCA	565	7	+	Oryza sativa	cis-acting element involved in gibberellin-responsiveness
PgAP2/ERF58	GT1-motif	GGTTAAT	610	7	+	Avena sativa	light responsive element
PgAP2/ERF58	GT1-motif	GGTTAAT	1107	7	+	Avena sativa	light responsive element
PgAP2/ERF59	ARE	AAACCA	350	6	+	Zea mays	cis-acting regulatory element essential for the anaerobic induction
PgAP2/ERF59	ARE	AAACCA	594	6	+	Zea mays	cis-acting regulatory element essential for the anaerobic induction
PgAP2/ERF59	GT1-motif	GGTTAA	853	6	-	Arabidopsis thaliana	light responsive element
PgAP2/ERF59	AT1-motif	AATTATTTTTTATT	1623	13	+	Solanum tuberosum	part of a light responsive module
PgAP2/ERF59	TGACG-motif	TGACG	337	5	-	Hordeum vulgare	cis-acting regulatory element involved in the MeJA-responsiveness
PgAP2/ERF59	TGACG-motif	TGACG	1742	5	+	Hordeum vulgare	cis-acting regulatory element involved in the MeJA-responsiveness
PgAP2/ERF59	ABRE	ACGTG	1201	5	-	Arabidopsis thaliana	cis-acting element involved in the abscisic acid responsiveness
PgAP2/ERF59	chs-CMA1a	TTACTTAA	524	8	+	Daucus carota	part of a light responsive element
PgAP2/ERF59	TGA-element	AACGAC	1792	6	+	Brassica oleracea	auxin-responsive element
PgAP2/ERF59	MBSI	aaaAaaC(G/C)GTTA	1742	10.5	-	Petunia hybrida	MYB binding site involved in flavonoid biosynthetic genes regulation
PgAP2/ERF59	CGTCA-motif	CGTCA	337	5	+	Hordeum vulgare	cis-acting regulatory element involved in the MeJA-responsiveness
PgAP2/ERF59	CGTCA-motif	CGTCA	1742	5	-	Hordeum vulgare	cis-acting regulatory element involved in the MeJA-responsiveness
PgAP2/ERF59	G-box	TAACACGTAG	1198	9	+	Brassica oleracea	cis-acting regulatory element involved in light responsiveness
PgAP2/ERF59	G-box	TACGTG	1201	6	-	Arabidopsis thaliana	cis-acting regulatory element involved in light responsiveness
PgAP2/ERF59	CCAAT-box	CAACGG	1100	6	-	Hordeum vulgare	MYBHv1 binding site
PgAP2/ERF59	AE-box	AGAAACTT	200	8	+	Arabidopsis thaliana	part of a module for light response
PgAP2/ERF59	AE-box	AGAAACAA	1212	8	+	Arabidopsis thaliana	part of a module for light response
PgAP2/ERF60	Sp1	GGGCGG	782	6	-	Oryza sativa	light responsive element
PgAP2/ERF60	AT1-motif	AATTATTTTTTATT	1598	13	+	Solanum tuberosum	part of a light responsive module
PgAP2/ERF60	TGACG-motif	TGACG	334	5	+	Hordeum vulgare	cis-acting regulatory element involved in the MeJA-responsiveness
PgAP2/ERF60	TGACG-motif	TGACG	351	5	+	Hordeum vulgare	cis-acting regulatory element involved in the MeJA-responsiveness
PgAP2/ERF60	CAT-box	GCCACT	127	6	+	Arabidopsis thaliana	cis-acting regulatory element related to meristem expression
PgAP2/ERF60	TC-rich repeats	GTTTTCTTAC	428	9	+	Nicotiana tabacum	cis-acting element involved in defense and stress responsiveness
PgAP2/ERF60	TC-rich repeats	GTTTTCTTAC	1203	9	+	Nicotiana tabacum	cis-acting element involved in defense and stress responsiveness
PgAP2/ERF60	GT1-motif	GGTTAAT	777	7	-	Avena sativa	light responsive element
PgAP2/ERF60	GT1-motif	GGTTAA	778	6	-	Arabidopsis thaliana	light responsive element
PgAP2/ERF60	CGTCA-motif	CGTCA	334	5	-	Hordeum vulgare	cis-acting regulatory element involved in the MeJA-responsiveness
PgAP2/ERF60	CGTCA-motif	CGTCA	351	5	-	Hordeum vulgare	cis-acting regulatory element involved in the MeJA-responsiveness
PgAP2/ERF60	ABRE	ACGTG	218	5	+	Arabidopsis thaliana	cis-acting element involved in the abscisic acid responsiveness
PgAP2/ERF60	ABRE	ACGTG	348	5	+	Arabidopsis thaliana	cis-acting element involved in the abscisic acid responsiveness
PgAP2/ERF60	ABRE	ACGTG	1285	5	-	Arabidopsis thaliana	cis-acting element involved in the abscisic acid responsiveness
PgAP2/ERF60	ABRE	ACGTG	1451	5	-	Arabidopsis thaliana	cis-acting element involved in the abscisic acid responsiveness
PgAP2/ERF60	TGA-element	AACGAC	1717	6	+	Brassica oleracea	auxin-responsive element
PgAP2/ERF60	G-box	CACGTC	347	6	-	Zea mays	cis-acting regulatory element involved in light responsiveness
PgAP2/ERF60	G-box	TACGTG	1285	6	-	Arabidopsis thaliana	cis-acting regulatory element involved in light responsiveness
PgAP2/ERF60	TCT-motif	TCTTAC	12	6	+	Arabidopsis thaliana	part of a light responsive element
PgAP2/ERF60	WUN-motif	AAATTTCCT	867	9	+	Brassica oleracea	wound-responsive element
PgAP2/ERF60	TCA-element	CCATCTTTTT	39	9	-	Nicotiana tabacum	cis-acting element involved in salicylic acid responsiveness
PgAP2/ERF60	GATA-motif	GATAGGG	445	7	-	Pisum sativum	part of a light responsive element
PgAP2/ERF60	G-Box	CACGTT	217	6	-	Pisum sativum	cis-acting regulatory element involved in light responsiveness
PgAP2/ERF60	G-Box	CACGTT	1451	6	+	Pisum sativum	cis-acting regulatory element involved in light responsiveness
PgAP2/ERF61	TGACG-motif	TGACG	1844	5	+	Hordeum vulgare	cis-acting regulatory element involved in the MeJA-responsiveness
PgAP2/ERF61	TGACG-motif	TGACG	1847	5	-	Hordeum vulgare	cis-acting regulatory element involved in the MeJA-responsiveness
PgAP2/ERF61	GT1-motif	GGTTAAT	488	7	-	Avena sativa	light responsive element
PgAP2/ERF61	GT1-motif	GGTTAA	489	6	-	Arabidopsis thaliana	light responsive element
PgAP2/ERF61	CGTCA-motif	CGTCA	1844	5	-	Hordeum vulgare	cis-acting regulatory element involved in the MeJA-responsiveness
PgAP2/ERF61	CGTCA-motif	CGTCA	1847	5	+	Hordeum vulgare	cis-acting regulatory element involved in the MeJA-responsiveness
PgAP2/ERF61	TGA-element	AACGAC	506	6	+	Brassica oleracea	auxin-responsive element
PgAP2/ERF61	LTR	CCGAAA	1392	6	+	Hordeum vulgare	cis-acting element involved in low-temperature responsiveness
PgAP2/ERF61	chs-CMA1a	TTACTTAA	147	8	-	Daucus carota	part of a light responsive element
PgAP2/ERF61	ABRE	CACGTG	294	6	+	Arabidopsis thaliana	cis-acting element involved in the abscisic acid responsiveness
PgAP2/ERF61	ABRE	ACGTG	295	5	+	Arabidopsis thaliana	cis-acting element involved in the abscisic acid responsiveness
PgAP2/ERF61	ABRE	CACGTG	851	6	+	Arabidopsis thaliana	cis-acting element involved in the abscisic acid responsiveness
PgAP2/ERF61	ABRE	ACGTG	852	5	+	Arabidopsis thaliana	cis-acting element involved in the abscisic acid responsiveness
PgAP2/ERF61	ABRE	ACGTG	1613	5	+	Arabidopsis thaliana	cis-acting element involved in the abscisic acid responsiveness
PgAP2/ERF61	ABRE	CACGTG	1792	6	-	Arabidopsis thaliana	cis-acting element involved in the abscisic acid responsiveness
PgAP2/ERF61	ABRE	ACGTG	1793	5	+	Arabidopsis thaliana	cis-acting element involved in the abscisic acid responsiveness
PgAP2/ERF61	ABRE	ACGTG	1799	5	+	Arabidopsis thaliana	cis-acting element involved in the abscisic acid responsiveness
PgAP2/ERF61	ABRE	CACGTG	1912	6	-	Arabidopsis thaliana	cis-acting element involved in the abscisic acid responsiveness
PgAP2/ERF61	ABRE	ACGTG	1913	5	+	Arabidopsis thaliana	cis-acting element involved in the abscisic acid responsiveness
PgAP2/ERF61	TCCC-motif	TCTCCCT	1593	7	+	Spinacia oleracea	part of a light responsive element
PgAP2/ERF61	MBS	CAACTG	434	6	+	Arabidopsis thaliana	MYB binding site involved in drought-inducibility
PgAP2/ERF61	G-box	CACGTG	294	6	+	Arabidopsis thaliana	cis-acting regulatory element involved in light responsiveness
PgAP2/ERF61	G-box	TAACACGTAG	644	9	+	Brassica oleracea	cis-acting regulatory element involved in light responsiveness
PgAP2/ERF61	G-box	CACGTG	851	6	+	Arabidopsis thaliana	cis-acting regulatory element involved in light responsiveness
PgAP2/ERF61	G-box	CACGAC	1655	6	+	Zea mays	cis-acting regulatory element involved in light responsiveness
PgAP2/ERF61	G-box	CACGTG	1792	6	-	Arabidopsis thaliana	cis-acting regulatory element involved in light responsiveness
PgAP2/ERF61	G-box	CACGTC	1798	6	-	Zea mays	cis-acting regulatory element involved in light responsiveness
PgAP2/ERF61	G-box	CACGTG	1912	6	-	Arabidopsis thaliana	cis-acting regulatory element involved in light responsiveness
PgAP2/ERF61	I-box	TGATAATGT	677	9	+	Solanum tuberosum	part of a light responsive element
PgAP2/ERF61	MRE	AACCTAA	1317	7	+	Petroselinum crispum	MYB binding site involved in light responsiveness
PgAP2/ERF61	TCA-element	TCAGAAGAGG	394	9	+	Brassica oleracea	cis-acting element involved in salicylic acid responsiveness
PgAP2/ERF61	G-Box	CACGTG	294	6	+	Pisum sativum	cis-acting regulatory element involved in light responsiveness
PgAP2/ERF61	G-Box	CACGTG	851	6	+	Pisum sativum	cis-acting regulatory element involved in light responsiveness
PgAP2/ERF61	G-Box	CACGTT	1612	6	-	Pisum sativum	cis-acting regulatory element involved in light responsiveness
PgAP2/ERF61	G-Box	CACGTG	1792	6	-	Pisum sativum	cis-acting regulatory element involved in light responsiveness
PgAP2/ERF61	G-Box	CACGTG	1912	6	-	Pisum sativum	cis-acting regulatory element involved in light responsiveness
PgAP2/ERF62	CGTCA-motif	CGTCA	270	5	-	Hordeum vulgare	cis-acting regulatory element involved in the MeJA-responsiveness
PgAP2/ERF62	CGTCA-motif	CGTCA	1043	5	+	Hordeum vulgare	cis-acting regulatory element involved in the MeJA-responsiveness
PgAP2/ERF62	CGTCA-motif	CGTCA	1789	5	+	Hordeum vulgare	cis-acting regulatory element involved in the MeJA-responsiveness
PgAP2/ERF62	CGTCA-motif	CGTCA	1917	5	+	Hordeum vulgare	cis-acting regulatory element involved in the MeJA-responsiveness
PgAP2/ERF62	ABRE	CACGTG	749	6	+	Arabidopsis thaliana	cis-acting element involved in the abscisic acid responsiveness
PgAP2/ERF62	ABRE	ACGTG	750	5	+	Arabidopsis thaliana	cis-acting element involved in the abscisic acid responsiveness
PgAP2/ERF62	MBSI	aaaAaaC(G/C)GTTA	1006	11.5	-	Petunia hybrida	MYB binding site involved in flavonoid biosynthetic genes regulation
PgAP2/ERF62	TGA-element	AACGAC	1076	6	+	Brassica oleracea	auxin-responsive element
PgAP2/ERF62	TGACG-motif	TGACG	270	5	+	Hordeum vulgare	cis-acting regulatory element involved in the MeJA-responsiveness
PgAP2/ERF62	TGACG-motif	TGACG	1043	5	-	Hordeum vulgare	cis-acting regulatory element involved in the MeJA-responsiveness
PgAP2/ERF62	TGACG-motif	TGACG	1789	5	-	Hordeum vulgare	cis-acting regulatory element involved in the MeJA-responsiveness
PgAP2/ERF62	TGACG-motif	TGACG	1917	5	-	Hordeum vulgare	cis-acting regulatory element involved in the MeJA-responsiveness
PgAP2/ERF62	CAT-box	GCCACT	708	6	-	Arabidopsis thaliana	cis-acting regulatory element related to meristem expression
PgAP2/ERF62	P-box	CCTTTTG	1445	7	+	Oryza sativa	gibberellin-responsive element
PgAP2/ERF62	ARE	AAACCA	1966	6	+	Zea mays	cis-acting regulatory element essential for the anaerobic induction
PgAP2/ERF62	GT1-motif	GGTTAA	586	6	-	Arabidopsis thaliana	light responsive element
PgAP2/ERF62	GT1-motif	GGTTAAT	1105	7	+	Avena sativa	light responsive element
PgAP2/ERF62	TC-rich repeats	ATTCTCTAAC	722	9	-	Nicotiana tabacum	cis-acting element involved in defense and stress responsiveness
PgAP2/ERF62	TC-rich repeats	ATTCTCTAAC	962	9	+	Nicotiana tabacum	cis-acting element involved in defense and stress responsiveness
PgAP2/ERF62	TC-rich repeats	ATTCTCTAAC	1168	9	+	Nicotiana tabacum	cis-acting element involved in defense and stress responsiveness
PgAP2/ERF62	TCA-element	TCAGAAGAGG	135	9	+	Brassica oleracea	cis-acting element involved in salicylic acid responsiveness
PgAP2/ERF62	MRE	AACCTAA	552	7	-	Petroselinum crispum	MYB binding site involved in light responsiveness
PgAP2/ERF62	G-Box	CACGTG	749	6	+	Pisum sativum	cis-acting regulatory element involved in light responsiveness
PgAP2/ERF62	CAG-motif	GAAAGGCAGAC	1451	10	-	Arabidopsis thaliana	part of a light response element
PgAP2/ERF62	GC-motif	CCCCCG	713	6	-	Zea mays	enhancer-like element involved in anoxic specific inducibility
PgAP2/ERF62	G-box	CACGTG	749	6	+	Arabidopsis thaliana	cis-acting regulatory element involved in light responsiveness
PgAP2/ERF63	AE-box	AGAAACAA	734	8	-	Arabidopsis thaliana	part of a module for light response
PgAP2/ERF63	TCT-motif	TCTTAC	709	6	+	Arabidopsis thaliana	part of a light responsive element
PgAP2/ERF63	chs-CMA1a	TTACTTAA	139	8	-	Daucus carota	part of a light responsive element
PgAP2/ERF63	LTR	CCGAAA	1607	6	-	Hordeum vulgare	cis-acting element involved in low-temperature responsiveness
PgAP2/ERF63	CGTCA-motif	CGTCA	1005	5	+	Hordeum vulgare	cis-acting regulatory element involved in the MeJA-responsiveness
PgAP2/ERF63	ARE	AAACCA	63	6	+	Zea mays	cis-acting regulatory element essential for the anaerobic induction
PgAP2/ERF63	ARE	AAACCA	619	6	-	Zea mays	cis-acting regulatory element essential for the anaerobic induction
PgAP2/ERF63	ARE	AAACCA	826	6	-	Zea mays	cis-acting regulatory element essential for the anaerobic induction
PgAP2/ERF63	ARE	AAACCA	1692	6	-	Zea mays	cis-acting regulatory element essential for the anaerobic induction
PgAP2/ERF63	TATC-box	TATCCCA	26	7	-	Oryza sativa	cis-acting element involved in gibberellin-responsiveness
PgAP2/ERF63	TATC-box	TATCCCA	1869	7	+	Oryza sativa	cis-acting element involved in gibberellin-responsiveness
PgAP2/ERF63	TGACG-motif	TGACG	1005	5	-	Hordeum vulgare	cis-acting regulatory element involved in the MeJA-responsiveness
PgAP2/ERF64	TC-rich repeats	GTTTTCTTAC	827	9	-	Nicotiana tabacum	cis-acting element involved in defense and stress responsiveness
PgAP2/ERF64	GCN4_motif	TGAGTCA	173	7	+	Oryza sativa	cis-regulatory element involved in endosperm expression
PgAP2/ERF64	GT1-motif	GGTTAA	15	6	+	Arabidopsis thaliana	light responsive element
PgAP2/ERF64	GT1-motif	GGTTAAT	1119	7	-	Avena sativa	light responsive element
PgAP2/ERF64	GT1-motif	GGTTAA	1120	6	-	Arabidopsis thaliana	light responsive element
PgAP2/ERF64	P-box	CCTTTTG	711	7	-	Oryza sativa	gibberellin-responsive element
PgAP2/ERF64	ARE	AAACCA	866	6	-	Zea mays	cis-acting regulatory element essential for the anaerobic induction
PgAP2/ERF64	TGACG-motif	TGACG	590	5	-	Hordeum vulgare	cis-acting regulatory element involved in the MeJA-responsiveness
PgAP2/ERF64	TGACG-motif	TGACG	624	5	-	Hordeum vulgare	cis-acting regulatory element involved in the MeJA-responsiveness
PgAP2/ERF64	chs-CMA1a	TTACTTAA	871	8	-	Daucus carota	part of a light responsive element
PgAP2/ERF64	chs-CMA1a	TTACTTAA	1383	8	-	Daucus carota	part of a light responsive element
PgAP2/ERF64	TGA-element	AACGAC	572	6	+	Brassica oleracea	auxin-responsive element
PgAP2/ERF64	TGA-element	AACGAC	1297	6	-	Brassica oleracea	auxin-responsive element
PgAP2/ERF64	CGTCA-motif	CGTCA	590	5	+	Hordeum vulgare	cis-acting regulatory element involved in the MeJA-responsiveness
PgAP2/ERF64	CGTCA-motif	CGTCA	624	5	+	Hordeum vulgare	cis-acting regulatory element involved in the MeJA-responsiveness
PgAP2/ERF64	TCT-motif	TCTTAC	1387	6	-	Arabidopsis thaliana	part of a light responsive element
PgAP2/ERF64	I-box	cCATATCCAAT	113	10	+	Flaveria trinervia	part of a light responsive element
PgAP2/ERF64	GC-motif	CCCCCG	1194	6	-	Zea mays	enhancer-like element involved in anoxic specific inducibility
PgAP2/ERF64	MBS	CAACTG	3	6	-	Arabidopsis thaliana	MYB binding site involved in drought-inducibility
PgAP2/ERF64	MRE	AACCTAA	1217	7	-	Petroselinum crispum	MYB binding site involved in light responsiveness
PgAP2/ERF65	TGACG-motif	TGACG	943	5	+	Hordeum vulgare	cis-acting regulatory element involved in the MeJA-responsiveness
PgAP2/ERF65	TGACG-motif	TGACG	1177	5	-	Hordeum vulgare	cis-acting regulatory element involved in the MeJA-responsiveness
PgAP2/ERF65	TGACG-motif	TGACG	1731	5	+	Hordeum vulgare	cis-acting regulatory element involved in the MeJA-responsiveness
PgAP2/ERF65	ARE	AAACCA	28	6	-	Zea mays	cis-acting regulatory element essential for the anaerobic induction
PgAP2/ERF65	ARE	AAACCA	82	6	-	Zea mays	cis-acting regulatory element essential for the anaerobic induction
PgAP2/ERF65	ARE	AAACCA	136	6	-	Zea mays	cis-acting regulatory element essential for the anaerobic induction
PgAP2/ERF65	GT1-motif	GGTTAA	814	6	+	Arabidopsis thaliana	light responsive element
PgAP2/ERF65	GT1-motif	GGTTAA	1562	6	+	Arabidopsis thaliana	light responsive element
PgAP2/ERF65	CGTCA-motif	CGTCA	943	5	-	Hordeum vulgare	cis-acting regulatory element involved in the MeJA-responsiveness
PgAP2/ERF65	CGTCA-motif	CGTCA	1177	5	+	Hordeum vulgare	cis-acting regulatory element involved in the MeJA-responsiveness
PgAP2/ERF65	CGTCA-motif	CGTCA	1731	5	-	Hordeum vulgare	cis-acting regulatory element involved in the MeJA-responsiveness
PgAP2/ERF65	ABRE	ACGTG	2	5	+	Arabidopsis thaliana	cis-acting element involved in the abscisic acid responsiveness
PgAP2/ERF65	ABRE	CGTACGTGCA	107	9	+	Hordeum vulgare	cis-acting element involved in the abscisic acid responsiveness
PgAP2/ERF65	ABRE	ACGTG	110	5	+	Arabidopsis thaliana	cis-acting element involved in the abscisic acid responsiveness
PgAP2/ERF65	circadian	CAAAGATATC	96	9	-	Lycopersicon esculentum	cis-acting regulatory element involved in circadian control
PgAP2/ERF65	circadian	CAAAGATATC	150	9	-	Lycopersicon esculentum	cis-acting regulatory element involved in circadian control
PgAP2/ERF65	circadian	CAAAGATATC	188	9	-	Lycopersicon esculentum	cis-acting regulatory element involved in circadian control
PgAP2/ERF65	circadian	CAAAGATATC	401	9	-	Lycopersicon esculentum	cis-acting regulatory element involved in circadian control
PgAP2/ERF65	MBS	CAACTG	36	6	-	Arabidopsis thaliana	MYB binding site involved in drought-inducibility
PgAP2/ERF65	MBS	CAACTG	90	6	-	Arabidopsis thaliana	MYB binding site involved in drought-inducibility
PgAP2/ERF65	MBS	CAACTG	431	6	+	Arabidopsis thaliana	MYB binding site involved in drought-inducibility
PgAP2/ERF65	MBS	CAACTG	755	6	-	Arabidopsis thaliana	MYB binding site involved in drought-inducibility
PgAP2/ERF65	MBS	CAACTG	795	6	-	Arabidopsis thaliana	MYB binding site involved in drought-inducibility
PgAP2/ERF65	MBS	CAACTG	1094	6	-	Arabidopsis thaliana	MYB binding site involved in drought-inducibility
PgAP2/ERF65	GC-motif	CCCCCG	1902	6	+	Zea mays	enhancer-like element involved in anoxic specific inducibility
PgAP2/ERF65	I-box	AGATAAGG	1388	8	-	Triticum aestivum	part of a light responsive element
PgAP2/ERF65	G-box	TACGTG	1	6	+	Arabidopsis thaliana	cis-acting regulatory element involved in light responsiveness
PgAP2/ERF65	G-box	TACGTG	109	6	+	Arabidopsis thaliana	cis-acting regulatory element involved in light responsiveness
PgAP2/ERF65	G-box	CACGAC	1089	6	+	Zea mays	cis-acting regulatory element involved in light responsiveness
PgAP2/ERF65	G-box	CACGAC	1294	6	-	Zea mays	cis-acting regulatory element involved in light responsiveness
PgAP2/ERF65	G-box	CACGAC	1966	6	+	Zea mays	cis-acting regulatory element involved in light responsiveness
PgAP2/ERF65	CCAAT-box	CAACGG	270	6	-	Hordeum vulgare	MYBHv1 binding site
PgAP2/ERF65	GATA-motif	AAGGATAAGG	812	9	+	Solanum tuberosum	part of a light responsive element
PgAP2/ERF66	LTR	CCGAAA	1816	6	+	Hordeum vulgare	cis-acting element involved in low-temperature responsiveness
PgAP2/ERF66	TCCC-motif	TCTCCCT	1055	7	+	Spinacia oleracea	part of a light responsive element
PgAP2/ERF66	ACE	CTAACGTATT	951	9	+	Petroselinum crispum	cis-acting element involved in light responsiveness
PgAP2/ERF66	ABRE	ACGTG	1712	5	+	Arabidopsis thaliana	cis-acting element involved in the abscisic acid responsiveness
PgAP2/ERF66	ABRE	GACACGTGGC	1807	9	-	Triticum aestivum	cis-acting element involved in the abscisic acid responsiveness
PgAP2/ERF66	ABRE	CACGTG	1809	6	-	Arabidopsis thaliana	cis-acting element involved in the abscisic acid responsiveness
PgAP2/ERF66	ABRE	ACGTG	1810	5	+	Arabidopsis thaliana	cis-acting element involved in the abscisic acid responsiveness
PgAP2/ERF66	GT1-motif	GTGTGTGAA	1038	9	-	Solanum tuberosum	light responsive element
PgAP2/ERF66	GT1-motif	GTGTGTGAA	1069	9	-	Solanum tuberosum	light responsive element
PgAP2/ERF66	TC-rich repeats	GTTTTCTTAC	78	9	-	Nicotiana tabacum	cis-acting element involved in defense and stress responsiveness
PgAP2/ERF66	AuxRR-core	GGTCCAT	236	7	+	Nicotiana tabacum	cis-acting regulatory element involved in auxin responsiveness
PgAP2/ERF66	MRE	AACCTAA	1650	7	-	Petroselinum crispum	MYB binding site involved in light responsiveness
PgAP2/ERF66	G-Box	CACGTG	1809	6	-	Pisum sativum	cis-acting regulatory element involved in light responsiveness
PgAP2/ERF66	TCT-motif	TCTTAC	78	6	-	Arabidopsis thaliana	part of a light responsive element
PgAP2/ERF66	TCT-motif	TCTTAC	137	6	-	Arabidopsis thaliana	part of a light responsive element
PgAP2/ERF66	CCAAT-box	CAACGG	799	6	-	Hordeum vulgare	MYBHv1 binding site
PgAP2/ERF66	G-box	CCACGTAA	1710	8	-	Brassica napus	cis-acting regulatory element involved in light responsiveness
PgAP2/ERF66	G-box	TACGTG	1711	6	+	Arabidopsis thaliana	cis-acting regulatory element involved in light responsiveness
PgAP2/ERF66	G-box	CACGTG	1809	6	-	Arabidopsis thaliana	cis-acting regulatory element involved in light responsiveness
PgAP2/ERF66	I-box	AGATAAGG	831	8	+	Triticum aestivum	part of a light responsive element
PgAP2/ERF67	CGTCA-motif	CGTCA	268	5	-	Hordeum vulgare	cis-acting regulatory element involved in the MeJA-responsiveness
PgAP2/ERF67	CGTCA-motif	CGTCA	602	5	-	Hordeum vulgare	cis-acting regulatory element involved in the MeJA-responsiveness
PgAP2/ERF67	ABRE	ACGTG	193	5	+	Arabidopsis thaliana	cis-acting element involved in the abscisic acid responsiveness
PgAP2/ERF67	LTR	CCGAAA	962	6	-	Hordeum vulgare	cis-acting element involved in low-temperature responsiveness
PgAP2/ERF67	TGA-element	AACGAC	1602	6	-	Brassica oleracea	auxin-responsive element
PgAP2/ERF67	TGACG-motif	TGACG	268	5	+	Hordeum vulgare	cis-acting regulatory element involved in the MeJA-responsiveness
PgAP2/ERF67	TGACG-motif	TGACG	602	5	+	Hordeum vulgare	cis-acting regulatory element involved in the MeJA-responsiveness
PgAP2/ERF67	CAT-box	GCCACT	841	6	+	Arabidopsis thaliana	cis-acting regulatory element related to meristem expression
PgAP2/ERF67	ARE	AAACCA	98	6	-	Zea mays	cis-acting regulatory element essential for the anaerobic induction
PgAP2/ERF67	GCN4_motif	TGAGTCA	1229	7	-	Oryza sativa	cis-regulatory element involved in endosperm expression
PgAP2/ERF67	TC-rich repeats	ATTCTCTAAC	1549	9	+	Nicotiana tabacum	cis-acting element involved in defense and stress responsiveness
PgAP2/ERF67	GT1-motif	GGTTAA	1221	6	+	Arabidopsis thaliana	light responsive element
PgAP2/ERF67	GT1-motif	GGTTAA	1459	6	+	Arabidopsis thaliana	light responsive element
PgAP2/ERF67	MRE	AACCTAA	337	7	+	Petroselinum crispum	MYB binding site involved in light responsiveness
PgAP2/ERF67	GA-motif	ATAGATAA	1767	8	+	Arabidopsis thaliana	part of a light responsive element
PgAP2/ERF67	G-Box	CACGTT	192	6	-	Pisum sativum	cis-acting regulatory element involved in light responsiveness
PgAP2/ERF67	MBS	CAACTG	442	6	+	Arabidopsis thaliana	MYB binding site involved in drought-inducibility
PgAP2/ERF67	MBS	CAACTG	1474	6	+	Arabidopsis thaliana	MYB binding site involved in drought-inducibility
PgAP2/ERF67	GC-motif	CCCCCG	295	6	-	Zea mays	enhancer-like element involved in anoxic specific inducibility
PgAP2/ERF67	GC-motif	CCCCCG	331	6	+	Zea mays	enhancer-like element involved in anoxic specific inducibility
PgAP2/ERF67	TCT-motif	TCTTAC	453	6	+	Arabidopsis thaliana	part of a light responsive element
PgAP2/ERF68	GATA-motif	GATAGGA	797	7	+	Arabidopsis thaliana	part of a light responsive element
PgAP2/ERF68	G-Box	CACGTT	1028	6	+	Pisum sativum	cis-acting regulatory element involved in light responsiveness
PgAP2/ERF68	AE-box	AGAAACAA	1317	8	-	Arabidopsis thaliana	part of a module for light response
PgAP2/ERF68	I-box	gGATAAGGTG	833	9	+	Zea mays	part of a light responsive element
PgAP2/ERF68	G-box	GCCACGTGGA	918	9	-	Arabidopsis thaliana	cis-acting regulatory element involved in light responsiveness
PgAP2/ERF68	G-box	CACGAC	943	6	+	Zea mays	cis-acting regulatory element involved in light responsiveness
PgAP2/ERF68	TCT-motif	TCTTAC	43	6	-	Arabidopsis thaliana	part of a light responsive element
PgAP2/ERF68	TCT-motif	TCTTAC	1113	6	+	Arabidopsis thaliana	part of a light responsive element
PgAP2/ERF68	TCT-motif	TCTTAC	1142	6	+	Arabidopsis thaliana	part of a light responsive element
PgAP2/ERF68	MBS	CAACTG	267	6	-	Arabidopsis thaliana	MYB binding site involved in drought-inducibility
PgAP2/ERF68	ABRE	ACGTG	1028	5	-	Arabidopsis thaliana	cis-acting element involved in the abscisic acid responsiveness
PgAP2/ERF68	LAMP-element	CTTTATCA	1987	8	+	Pisum sativum	part of a light responsive element
PgAP2/ERF68	TGA-element	AACGAC	1064	6	-	Brassica oleracea	auxin-responsive element
PgAP2/ERF68	TGA-element	AACGAC	1232	6	+	Brassica oleracea	auxin-responsive element
PgAP2/ERF68	ARE	AAACCA	1334	6	+	Zea mays	cis-acting regulatory element essential for the anaerobic induction
PgAP2/ERF68	TATC-box	TATCCCA	1129	7	+	Oryza sativa	cis-acting element involved in gibberellin-responsiveness
PgAP2/ERF68	TC-rich repeats	GTTTTCTTAC	43	9	-	Nicotiana tabacum	cis-acting element involved in defense and stress responsiveness
PgAP2/ERF68	GCN4_motif	TGAGTCA	1412	7	+	Oryza sativa	cis-regulatory element involved in endosperm expression
PgAP2/ERF68	GT1-motif	GGTTAAT	1810	7	-	Avena sativa	light responsive element
PgAP2/ERF68	GT1-motif	GGTTAA	1811	6	-	Arabidopsis thaliana	light responsive element
PgAP2/ERF68	Gap-box	CAAATGAA(A/G)A	116	9	+	Arabidopsis thaliana	part of a light responsive element
PgAP2/ERF68	CAT-box	GCCACT	922	6	-	Arabidopsis thaliana	cis-acting regulatory element related to meristem expression
PgAP2/ERF69	TCA-element	CCATCTTTTT	295	9	-	Nicotiana tabacum	cis-acting element involved in salicylic acid responsiveness
PgAP2/ERF69	TCA-element	CCATCTTTTT	724	9	+	Nicotiana tabacum	cis-acting element involved in salicylic acid responsiveness
PgAP2/ERF69	TCA-element	CCATCTTTTT	1649	9	-	Nicotiana tabacum	cis-acting element involved in salicylic acid responsiveness
PgAP2/ERF69	I-box	GGATGAGATAAGA(T/c)T	1224	13.5	+	Lycopersicon esculentum	part of a light responsive element
PgAP2/ERF69	I-box	gGATAAGGTG	1529	9	+	Zea mays	part of a light responsive element
PgAP2/ERF69	G-box	TAACACGTAG	863	9	-	Brassica oleracea	cis-acting regulatory element involved in light responsiveness
PgAP2/ERF69	TCT-motif	TCTTAC	1231	6	-	Arabidopsis thaliana	part of a light responsive element
PgAP2/ERF69	MBS	CAACTG	1603	6	+	Arabidopsis thaliana	MYB binding site involved in drought-inducibility
PgAP2/ERF69	circadian	CAAAGATATC	821	9	-	Lycopersicon esculentum	cis-acting regulatory element involved in circadian control
PgAP2/ERF69	TCCC-motif	TCTCCCT	721	7	+	Spinacia oleracea	part of a light responsive element
PgAP2/ERF69	LTR	CCGAAA	836	6	-	Hordeum vulgare	cis-acting element involved in low-temperature responsiveness
PgAP2/ERF69	ARE	AAACCA	236	6	+	Zea mays	cis-acting regulatory element essential for the anaerobic induction
PgAP2/ERF69	TATC-box	TATCCCA	1527	7	-	Oryza sativa	cis-acting element involved in gibberellin-responsiveness
PgAP2/ERF69	GT1-motif	GGTTAA	310	6	+	Arabidopsis thaliana	light responsive element
PgAP2/ERF69	GT1-motif	GGTTAAT	1027	7	+	Avena sativa	light responsive element
PgAP2/ERF70	TCA-element	TCAGAAGAGG	1858	9	+	Brassica oleracea	cis-acting element involved in salicylic acid responsiveness
PgAP2/ERF70	G-Box	CACGTT	744	6	+	Pisum sativum	cis-acting regulatory element involved in light responsiveness
PgAP2/ERF70	MBS	CAACTG	1793	6	-	Arabidopsis thaliana	MYB binding site involved in drought-inducibility
PgAP2/ERF70	CGTCA-motif	CGTCA	287	5	+	Hordeum vulgare	cis-acting regulatory element involved in the MeJA-responsiveness
PgAP2/ERF70	CGTCA-motif	CGTCA	645	5	+	Hordeum vulgare	cis-acting regulatory element involved in the MeJA-responsiveness
PgAP2/ERF70	LTR	CCGAAA	1778	6	+	Hordeum vulgare	cis-acting element involved in low-temperature responsiveness
PgAP2/ERF70	TGA-element	AACGAC	207	6	-	Brassica oleracea	auxin-responsive element
PgAP2/ERF70	TGA-element	AACGAC	250	6	+	Brassica oleracea	auxin-responsive element
PgAP2/ERF70	ABRE	ACGTG	744	5	-	Arabidopsis thaliana	cis-acting element involved in the abscisic acid responsiveness
PgAP2/ERF70	ACE	GCGACGTACC	273	9	+	Petroselinum crispum	cis-acting element involved in light responsiveness
PgAP2/ERF70	TCCC-motif	TCTCCCT	1297	7	-	Spinacia oleracea	part of a light responsive element
PgAP2/ERF70	TGACG-motif	TGACG	287	5	-	Hordeum vulgare	cis-acting regulatory element involved in the MeJA-responsiveness
PgAP2/ERF70	TGACG-motif	TGACG	645	5	-	Hordeum vulgare	cis-acting regulatory element involved in the MeJA-responsiveness
PgAP2/ERF70	GT1-motif	GGTTAAT	676	7	-	Avena sativa	light responsive element
PgAP2/ERF70	GT1-motif	GGTTAA	677	6	-	Arabidopsis thaliana	light responsive element
PgAP2/ERF70	GT1-motif	GGTTAAT	1460	7	-	Avena sativa	light responsive element
PgAP2/ERF70	GT1-motif	GGTTAA	1461	6	-	Arabidopsis thaliana	light responsive element
PgAP2/ERF70	GT1-motif	GGTTAAT	1951	7	+	Avena sativa	light responsive element
PgAP2/ERF70	ARE	AAACCA	374	6	+	Zea mays	cis-acting regulatory element essential for the anaerobic induction
PgAP2/ERF70	ARE	AAACCA	535	6	+	Zea mays	cis-acting regulatory element essential for the anaerobic induction
PgAP2/ERF71	TCT-motif	TCTTAC	426	6	-	Arabidopsis thaliana	part of a light responsive element
PgAP2/ERF71	G-box	CACGTC	639	6	-	Zea mays	cis-acting regulatory element involved in light responsiveness
PgAP2/ERF71	G-box	TACGTG	1290	6	-	Arabidopsis thaliana	cis-acting regulatory element involved in light responsiveness
PgAP2/ERF71	RY-element	CATGCATG	673	8	+	Helianthus annuus	cis-acting regulatory element involved in seed-specific regulation
PgAP2/ERF71	I-box	gGATAAGGTG	1096	9	-	Zea mays	part of a light responsive element
PgAP2/ERF71	3-AF1 binding site	TAAGAGAGGAA	1023	10	-	Solanum tuberosum	light responsive element
PgAP2/ERF71	MBS	CAACTG	1926	6	-	Arabidopsis thaliana	MYB binding site involved in drought-inducibility
PgAP2/ERF71	G-Box	CACGTT	645	6	-	Pisum sativum	cis-acting regulatory element involved in light responsiveness
PgAP2/ERF71	GATA-motif	AAGATAAGATT	558	10	+	Arabidopsis thaliana	part of a light responsive element
PgAP2/ERF71	GATA-motif	GATAGGA	560	7	+	Arabidopsis thaliana	part of a light responsive element
PgAP2/ERF71	GATA-motif	AAGATAAGATT	968	10	-	Arabidopsis thaliana	part of a light responsive element
PgAP2/ERF71	MRE	AACCTAA	923	7	+	Petroselinum crispum	MYB binding site involved in light responsiveness
PgAP2/ERF71	MRE	AACCTAA	1263	7	-	Petroselinum crispum	MYB binding site involved in light responsiveness
PgAP2/ERF71	TCA-element	CCATCTTTTT	1087	9	+	Nicotiana tabacum	cis-acting element involved in salicylic acid responsiveness
PgAP2/ERF71	GT1-motif	GGTTAA	554	6	+	Arabidopsis thaliana	light responsive element
PgAP2/ERF71	GT1-motif	GGTTAAT	881	7	+	Avena sativa	light responsive element
PgAP2/ERF71	GT1-motif	GGTTAA	1266	6	+	Arabidopsis thaliana	light responsive element
PgAP2/ERF71	GT1-motif	GGTTAA	1428	6	+	Arabidopsis thaliana	light responsive element
PgAP2/ERF71	TC-rich repeats	GTTTTCTTAC	829	9	+	Nicotiana tabacum	cis-acting element involved in defense and stress responsiveness
PgAP2/ERF71	TC-rich repeats	GTTTTCTTAC	1293	9	-	Nicotiana tabacum	cis-acting element involved in defense and stress responsiveness
PgAP2/ERF71	ARE	AAACCA	75	6	-	Zea mays	cis-acting regulatory element essential for the anaerobic induction
PgAP2/ERF71	ARE	AAACCA	1466	6	-	Zea mays	cis-acting regulatory element essential for the anaerobic induction
PgAP2/ERF71	ARE	AAACCA	1968	6	+	Zea mays	cis-acting regulatory element essential for the anaerobic induction
PgAP2/ERF71	TGACG-motif	TGACG	638	5	+	Hordeum vulgare	cis-acting regulatory element involved in the MeJA-responsiveness
PgAP2/ERF71	TGACG-motif	TGACG	681	5	-	Hordeum vulgare	cis-acting regulatory element involved in the MeJA-responsiveness
PgAP2/ERF71	TGACG-motif	TGACG	1361	5	-	Hordeum vulgare	cis-acting regulatory element involved in the MeJA-responsiveness
PgAP2/ERF71	TGACG-motif	TGACG	1783	5	-	Hordeum vulgare	cis-acting regulatory element involved in the MeJA-responsiveness
PgAP2/ERF71	AT1-motif	AATTATTTTTTATT	1540	13	+	Solanum tuberosum	part of a light responsive module
PgAP2/ERF71	ABRE	ACGTG	640	5	+	Arabidopsis thaliana	cis-acting element involved in the abscisic acid responsiveness
PgAP2/ERF71	ABRE	ACGTG	646	5	+	Arabidopsis thaliana	cis-acting element involved in the abscisic acid responsiveness
PgAP2/ERF71	ABRE	CGTACGTGCA	834	9	+	Hordeum vulgare	cis-acting element involved in the abscisic acid responsiveness
PgAP2/ERF71	ABRE	ACGTG	1290	5	-	Arabidopsis thaliana	cis-acting element involved in the abscisic acid responsiveness
PgAP2/ERF71	ABRE	AACCCGG	1509	7	-	Arabidopsis thaliana	cis-acting element involved in the abscisic acid responsiveness
PgAP2/ERF71	CGTCA-motif	CGTCA	638	5	-	Hordeum vulgare	cis-acting regulatory element involved in the MeJA-responsiveness
PgAP2/ERF71	CGTCA-motif	CGTCA	681	5	+	Hordeum vulgare	cis-acting regulatory element involved in the MeJA-responsiveness
PgAP2/ERF71	CGTCA-motif	CGTCA	1361	5	+	Hordeum vulgare	cis-acting regulatory element involved in the MeJA-responsiveness
PgAP2/ERF71	CGTCA-motif	CGTCA	1783	5	+	Hordeum vulgare	cis-acting regulatory element involved in the MeJA-responsiveness
PgAP2/ERF72	WUN-motif	AAATTTCCT	1221	9	+	Brassica oleracea	wound-responsive element
PgAP2/ERF72	G-box	CACGAC	140	6	+	Zea mays	cis-acting regulatory element involved in light responsiveness
PgAP2/ERF72	G-box	TAAACGTG	992	8	+	Brassica oleracea	cis-acting regulatory element involved in light responsiveness
PgAP2/ERF72	RY-element	CATGCATG	868	8	+	Helianthus annuus	cis-acting regulatory element involved in seed-specific regulation
PgAP2/ERF72	RY-element	CATGCATG	872	8	+	Helianthus annuus	cis-acting regulatory element involved in seed-specific regulation
PgAP2/ERF72	RY-element	CATGCATG	1197	8	-	Helianthus annuus	cis-acting regulatory element involved in seed-specific regulation
PgAP2/ERF72	G-Box	CACGTT	994	6	-	Pisum sativum	cis-acting regulatory element involved in light responsiveness
PgAP2/ERF72	TGACG-motif	TGACG	214	5	-	Hordeum vulgare	cis-acting regulatory element involved in the MeJA-responsiveness
PgAP2/ERF72	TGACG-motif	TGACG	552	5	-	Hordeum vulgare	cis-acting regulatory element involved in the MeJA-responsiveness
PgAP2/ERF72	Sp1	GGGCGG	678	6	+	Oryza sativa	light responsive element
PgAP2/ERF72	CAT-box	GCCACT	644	6	-	Arabidopsis thaliana	cis-acting regulatory element related to meristem expression
PgAP2/ERF72	TATC-box	TATCCCA	1150	7	-	Oryza sativa	cis-acting element involved in gibberellin-responsiveness
PgAP2/ERF72	ARE	AAACCA	958	6	-	Zea mays	cis-acting regulatory element essential for the anaerobic induction
PgAP2/ERF72	CGTCA-motif	CGTCA	214	5	+	Hordeum vulgare	cis-acting regulatory element involved in the MeJA-responsiveness
PgAP2/ERF72	CGTCA-motif	CGTCA	552	5	+	Hordeum vulgare	cis-acting regulatory element involved in the MeJA-responsiveness
PgAP2/ERF72	ABRE	ACGTG	995	5	+	Arabidopsis thaliana	cis-acting element involved in the abscisic acid responsiveness
PgAP2/ERF72	LAMP-element	CTTTATCA	526	8	+	Pisum sativum	part of a light responsive element
PgAP2/ERF72	LTR	CCGAAA	1022	6	+	Hordeum vulgare	cis-acting element involved in low-temperature responsiveness
PgAP2/ERF72	LTR	CCGAAA	1862	6	+	Hordeum vulgare	cis-acting element involved in low-temperature responsiveness
PgAP2/ERF73	MBS	CAACTG	498	6	-	Arabidopsis thaliana	MYB binding site involved in drought-inducibility
PgAP2/ERF73	chs-CMA2a	TCACTTGA	969	8	-	Petroselinum crispum	part of a light responsive element
PgAP2/ERF73	G-box	CACGAC	458	6	-	Zea mays	cis-acting regulatory element involved in light responsiveness
PgAP2/ERF73	MRE	AACCTAA	1102	7	+	Petroselinum crispum	MYB binding site involved in light responsiveness
PgAP2/ERF73	G-Box	CACGTT	1286	6	+	Pisum sativum	cis-acting regulatory element involved in light responsiveness
PgAP2/ERF73	GATA-motif	AAGATAAGATT	145	10	+	Arabidopsis thaliana	part of a light responsive element
PgAP2/ERF73	CAT-box	GCCACT	746	6	-	Arabidopsis thaliana	cis-acting regulatory element related to meristem expression
PgAP2/ERF73	AT1-motif	AATTATTTTTTATT	567	13	+	Solanum tuberosum	part of a light responsive module
PgAP2/ERF73	TGACG-motif	TGACG	454	5	+	Hordeum vulgare	cis-acting regulatory element involved in the MeJA-responsiveness
PgAP2/ERF73	TGACG-motif	TGACG	1000	5	-	Hordeum vulgare	cis-acting regulatory element involved in the MeJA-responsiveness
PgAP2/ERF73	TGACG-motif	TGACG	1356	5	-	Hordeum vulgare	cis-acting regulatory element involved in the MeJA-responsiveness
PgAP2/ERF73	TC-rich repeats	GTTTTCTTAC	1819	9	-	Nicotiana tabacum	cis-acting element involved in defense and stress responsiveness
PgAP2/ERF73	GT1-motif	GGTTAA	348	6	-	Arabidopsis thaliana	light responsive element
PgAP2/ERF73	GT1-motif	GGTTAAT	1045	7	+	Avena sativa	light responsive element
PgAP2/ERF73	GT1-motif	GGTTAA	1670	6	+	Arabidopsis thaliana	light responsive element
PgAP2/ERF73	TATC-box	TATCCCA	420	7	+	Oryza sativa	cis-acting element involved in gibberellin-responsiveness
PgAP2/ERF73	ARE	AAACCA	882	6	+	Zea mays	cis-acting regulatory element essential for the anaerobic induction
PgAP2/ERF73	CGTCA-motif	CGTCA	454	5	-	Hordeum vulgare	cis-acting regulatory element involved in the MeJA-responsiveness
PgAP2/ERF73	CGTCA-motif	CGTCA	1000	5	+	Hordeum vulgare	cis-acting regulatory element involved in the MeJA-responsiveness
PgAP2/ERF73	CGTCA-motif	CGTCA	1356	5	+	Hordeum vulgare	cis-acting regulatory element involved in the MeJA-responsiveness
PgAP2/ERF73	LTR	CCGAAA	260	6	-	Hordeum vulgare	cis-acting element involved in low-temperature responsiveness
PgAP2/ERF73	ABRE	ACGTG	1286	5	-	Arabidopsis thaliana	cis-acting element involved in the abscisic acid responsiveness
PgAP2/ERF74	AT1-motif	AATTATTTTTTATT	161	13	-	Solanum tuberosum	part of a light responsive module
PgAP2/ERF74	AT1-motif	AATTATTTTTTATT	491	13	+	Solanum tuberosum	part of a light responsive module
PgAP2/ERF74	WUN-motif	AAATTTCCT	1444	9	-	Brassica oleracea	wound-responsive element
PgAP2/ERF74	RY-element	CATGCATG	889	8	+	Helianthus annuus	cis-acting regulatory element involved in seed-specific regulation
PgAP2/ERF74	ARE	AAACCA	34	6	-	Zea mays	cis-acting regulatory element essential for the anaerobic induction
PgAP2/ERF74	ARE	AAACCA	1377	6	-	Zea mays	cis-acting regulatory element essential for the anaerobic induction
PgAP2/ERF74	ARE	AAACCA	1405	6	+	Zea mays	cis-acting regulatory element essential for the anaerobic induction
PgAP2/ERF74	GATT-motif	CTCCTGATTAGC	101	11	+	Zea mays	part of a light responsive element
PgAP2/ERF74	GA-motif	ATAGATAA	1231	8	+	Arabidopsis thaliana	part of a light responsive element
PgAP2/ERF74	GATA-motif	AAGGATAAGG	454	9	+	Solanum tuberosum	part of a light responsive element
PgAP2/ERF75	CAT-box	GCCACT	1859	6	+	Arabidopsis thaliana	cis-acting regulatory element related to meristem expression
PgAP2/ERF75	TGACG-motif	TGACG	303	5	+	Hordeum vulgare	cis-acting regulatory element involved in the MeJA-responsiveness
PgAP2/ERF75	TGACG-motif	TGACG	570	5	+	Hordeum vulgare	cis-acting regulatory element involved in the MeJA-responsiveness
PgAP2/ERF75	TC-rich repeats	GTTTTCTTAC	1606	9	-	Nicotiana tabacum	cis-acting element involved in defense and stress responsiveness
PgAP2/ERF75	Gap-box	CAAATGAA(A/G)A	1937	9.5	-	Arabidopsis thaliana	part of a light responsive element
PgAP2/ERF75	ARE	AAACCA	949	6	-	Zea mays	cis-acting regulatory element essential for the anaerobic induction
PgAP2/ERF75	ARE	AAACCA	968	6	-	Zea mays	cis-acting regulatory element essential for the anaerobic induction
PgAP2/ERF75	ARE	AAACCA	1945	6	-	Zea mays	cis-acting regulatory element essential for the anaerobic induction
PgAP2/ERF75	AuxRR-core	GGTCCAT	472	7	-	Nicotiana tabacum	cis-acting regulatory element involved in auxin responsiveness
PgAP2/ERF75	CGTCA-motif	CGTCA	303	5	-	Hordeum vulgare	cis-acting regulatory element involved in the MeJA-responsiveness
PgAP2/ERF75	CGTCA-motif	CGTCA	570	5	-	Hordeum vulgare	cis-acting regulatory element involved in the MeJA-responsiveness
PgAP2/ERF75	chs-CMA1a	TTACTTAA	1079	8	-	Daucus carota	part of a light responsive element
PgAP2/ERF75	HD-Zip 1	CAAT(A/T)ATTG	1510	8	-	Arabidopsis thaliana	element involved in differentiation of the palisade mesophyll cells
PgAP2/ERF75	circadian	CAAAGATATC	1307	10	-	Lycopersicon esculentum	cis-acting regulatory element involved in circadian control
PgAP2/ERF75	MBS	CAACTG	361	6	-	Arabidopsis thaliana	MYB binding site involved in drought-inducibility
PgAP2/ERF75	MBS	CAACTG	1661	6	+	Arabidopsis thaliana	MYB binding site involved in drought-inducibility
PgAP2/ERF75	RY-element	CATGCATG	324	8	+	Helianthus annuus	cis-acting regulatory element involved in seed-specific regulation
PgAP2/ERF75	RY-element	CATGCATG	377	8	+	Helianthus annuus	cis-acting regulatory element involved in seed-specific regulation
PgAP2/ERF75	TCT-motif	TCTTAC	599	6	-	Arabidopsis thaliana	part of a light responsive element
PgAP2/ERF75	TCT-motif	TCTTAC	986	6	+	Arabidopsis thaliana	part of a light responsive element
PgAP2/ERF75	TCT-motif	TCTTAC	1083	6	-	Arabidopsis thaliana	part of a light responsive element
PgAP2/ERF75	TCT-motif	TCTTAC	1606	6	-	Arabidopsis thaliana	part of a light responsive element
PgAP2/ERF75	AE-box	AGAAACTT	981	8	-	Arabidopsis thaliana	part of a module for light response
PgAP2/ERF75	TCA-element	TCAGAAGAGG	75	9	+	Brassica oleracea	cis-acting element involved in salicylic acid responsiveness
PgAP2/ERF76	GA-motif	ATAGATAA	1247	8	-	Arabidopsis thaliana	part of a light responsive element
PgAP2/ERF76	GA-motif	ATAGATAA	1537	8	+	Arabidopsis thaliana	part of a light responsive element
PgAP2/ERF76	G-Box	CACGTT	1567	6	+	Pisum sativum	cis-acting regulatory element involved in light responsiveness
PgAP2/ERF76	MRE	AACCTAA	1432	7	+	Petroselinum crispum	MYB binding site involved in light responsiveness
PgAP2/ERF76	MRE	AACCTAA	1437	7	+	Petroselinum crispum	MYB binding site involved in light responsiveness
PgAP2/ERF76	MRE	AACCTAA	1442	7	+	Petroselinum crispum	MYB binding site involved in light responsiveness
PgAP2/ERF76	MRE	AACCTAA	1820	7	-	Petroselinum crispum	MYB binding site involved in light responsiveness
PgAP2/ERF76	TCT-motif	TCTTAC	216	6	-	Arabidopsis thaliana	part of a light responsive element
PgAP2/ERF76	ABRE	ACGTG	1567	5	-	Arabidopsis thaliana	cis-acting element involved in the abscisic acid responsiveness
PgAP2/ERF76	MBSI	aaaAaaC(G/C)GTTA	1915	11	-	Petunia hybrida	MYB binding site involved in flavonoid biosynthetic genes regulation
PgAP2/ERF76	LTR	CCGAAA	1797	6	+	Hordeum vulgare	cis-acting element involved in low-temperature responsiveness
PgAP2/ERF76	CGTCA-motif	CGTCA	720	5	+	Hordeum vulgare	cis-acting regulatory element involved in the MeJA-responsiveness
PgAP2/ERF76	ARE	AAACCA	489	6	-	Zea mays	cis-acting regulatory element essential for the anaerobic induction
PgAP2/ERF76	ARE	AAACCA	1808	6	+	Zea mays	cis-acting regulatory element essential for the anaerobic induction
PgAP2/ERF76	ARE	AAACCA	1954	6	+	Zea mays	cis-acting regulatory element essential for the anaerobic induction
PgAP2/ERF76	P-box	CCTTTTG	557	7	+	Oryza sativa	gibberellin-responsive element
PgAP2/ERF76	P-box	CCTTTTG	1638	7	-	Oryza sativa	gibberellin-responsive element
PgAP2/ERF76	GCN4_motif	TGAGTCA	1479	7	+	Oryza sativa	cis-regulatory element involved in endosperm expression
PgAP2/ERF76	TGACG-motif	TGACG	720	5	-	Hordeum vulgare	cis-acting regulatory element involved in the MeJA-responsiveness
PgAP2/ERF77	GT1-motif	GGTTAA	384	6	+	Arabidopsis thaliana	light responsive element
PgAP2/ERF77	GT1-motif	GGTTAA	954	6	+	Arabidopsis thaliana	light responsive element
PgAP2/ERF77	GT1-motif	GGTTAAT	1405	7	+	Avena sativa	light responsive element
PgAP2/ERF77	ARE	AAACCA	672	6	-	Zea mays	cis-acting regulatory element essential for the anaerobic induction
PgAP2/ERF77	ARE	AAACCA	1128	6	-	Zea mays	cis-acting regulatory element essential for the anaerobic induction
PgAP2/ERF77	ARE	AAACCA	1373	6	-	Zea mays	cis-acting regulatory element essential for the anaerobic induction
PgAP2/ERF77	CAT-box	GCCACT	1344	6	+	Arabidopsis thaliana	cis-acting regulatory element related to meristem expression
PgAP2/ERF77	TGACG-motif	TGACG	244	5	-	Hordeum vulgare	cis-acting regulatory element involved in the MeJA-responsiveness
PgAP2/ERF77	LTR	CCGAAA	551	6	+	Hordeum vulgare	cis-acting element involved in low-temperature responsiveness
PgAP2/ERF77	LTR	CCGAAA	1276	6	+	Hordeum vulgare	cis-acting element involved in low-temperature responsiveness
PgAP2/ERF77	LTR	CCGAAA	1908	6	+	Hordeum vulgare	cis-acting element involved in low-temperature responsiveness
PgAP2/ERF77	ABRE	ACGTG	242	5	-	Arabidopsis thaliana	cis-acting element involved in the abscisic acid responsiveness
PgAP2/ERF77	CGTCA-motif	CGTCA	244	5	+	Hordeum vulgare	cis-acting regulatory element involved in the MeJA-responsiveness
PgAP2/ERF77	G-box	CACGTC	242	6	+	Zea mays	cis-acting regulatory element involved in light responsiveness
PgAP2/ERF77	G-box	GCCACGTGGA	1892	9	-	Arabidopsis thaliana	cis-acting regulatory element involved in light responsiveness
PgAP2/ERF77	GARE-motif	TCTGTTG	895	7	+	Brassica oleracea	gibberellin-responsive element
PgAP2/ERF77	Box II	TGGTAATAA	135	9	+	Solanum tuberosum	part of a light responsive element
PgAP2/ERF77	MRE	AACCTAA	1509	7	-	Petroselinum crispum	MYB binding site involved in light responsiveness
PgAP2/ERF77	TCA-element	TCAGAAGAGG	1756	9	+	Brassica oleracea	cis-acting element involved in salicylic acid responsiveness
PgAP2/ERF77	AAAC-motif	CAATCAAAACCT	1256	12	-	Spinacia oleracea	light responsive element
PgAP2/ERF78	G-Box	CACGTT	1563	6	+	Pisum sativum	cis-acting regulatory element involved in light responsiveness
PgAP2/ERF78	G-Box	CACGTG	1635	6	-	Pisum sativum	cis-acting regulatory element involved in light responsiveness
PgAP2/ERF78	G-Box	CACGTG	1746	6	-	Pisum sativum	cis-acting regulatory element involved in light responsiveness
PgAP2/ERF78	GATA-motif	AAGATAAGATT	203	10	-	Arabidopsis thaliana	part of a light responsive element
PgAP2/ERF78	MRE	AACCTAA	738	7	-	Petroselinum crispum	MYB binding site involved in light responsiveness
PgAP2/ERF78	MRE	AACCTAA	1172	7	+	Petroselinum crispum	MYB binding site involved in light responsiveness
PgAP2/ERF78	MRE	AACCTAA	1177	7	+	Petroselinum crispum	MYB binding site involved in light responsiveness
PgAP2/ERF78	AE-box	AGAAACAA	379	8	-	Arabidopsis thaliana	part of a module for light response
PgAP2/ERF78	G-box	ACACGTG(G/t)CACC	1630	10.5	-	Lycopersicon esculentum	cis-acting regulatory element involved in light responsiveness
PgAP2/ERF78	G-box	tgACACGTGGCA	1632	11	-	Lycopersicon esculentum	cis-acting regulatory element involved in light responsiveness
PgAP2/ERF78	G-box	ACACGTGGC	1633	9	-	Brassica napus	cis-acting regulatory element involved in light responsiveness
PgAP2/ERF78	G-box	CACGTG	1635	6	-	Arabidopsis thaliana	cis-acting regulatory element involved in light responsiveness
PgAP2/ERF78	G-box	GCCACGTGGA	1744	9	-	Arabidopsis thaliana	cis-acting regulatory element involved in light responsiveness
PgAP2/ERF78	G-box	CACGTG	1746	6	-	Arabidopsis thaliana	cis-acting regulatory element involved in light responsiveness
PgAP2/ERF78	RY-element	CATGCATG	1049	8	-	Helianthus annuus	cis-acting regulatory element involved in seed-specific regulation
PgAP2/ERF78	3-AF1 binding site	TAAGAGAGGAA	804	10	-	Solanum tuberosum	light responsive element
PgAP2/ERF78	Box II	CCACGTGGC	1745	9	+	Petroselinum crispum	part of a light responsive element
PgAP2/ERF78	LAMP-element	CTTTATCA	1972	8	+	Pisum sativum	part of a light responsive element
PgAP2/ERF78	LTR	CCGAAA	431	6	+	Hordeum vulgare	cis-acting element involved in low-temperature responsiveness
PgAP2/ERF78	LTR	CCGAAA	1515	6	+	Hordeum vulgare	cis-acting element involved in low-temperature responsiveness
PgAP2/ERF78	TGA-element	AACGAC	161	6	-	Brassica oleracea	auxin-responsive element
PgAP2/ERF78	ABRE	ACGTG	1563	5	-	Arabidopsis thaliana	cis-acting element involved in the abscisic acid responsiveness
PgAP2/ERF78	ABRE	GCAACGTGTC	1633	9	+	Hordeum vulgare	cis-acting element involved in the abscisic acid responsiveness
PgAP2/ERF78	ABRE	CACGTG	1635	6	-	Arabidopsis thaliana	cis-acting element involved in the abscisic acid responsiveness
PgAP2/ERF78	ABRE	ACGTG	1636	5	+	Arabidopsis thaliana	cis-acting element involved in the abscisic acid responsiveness
PgAP2/ERF78	ABRE	CACGTG	1746	6	-	Arabidopsis thaliana	cis-acting element involved in the abscisic acid responsiveness
PgAP2/ERF78	ABRE	ACGTG	1747	5	+	Arabidopsis thaliana	cis-acting element involved in the abscisic acid responsiveness
PgAP2/ERF78	TGA-box	TGACGTAA	1653	8	-	Glycine max	part of an auxin-responsive element
PgAP2/ERF78	CGTCA-motif	CGTCA	280	5	+	Hordeum vulgare	cis-acting regulatory element involved in the MeJA-responsiveness
PgAP2/ERF78	CGTCA-motif	CGTCA	1656	5	+	Hordeum vulgare	cis-acting regulatory element involved in the MeJA-responsiveness
PgAP2/ERF78	GCN4_motif	TGAGTCA	747	7	-	Oryza sativa	cis-regulatory element involved in endosperm expression
PgAP2/ERF78	GT1-motif	GGTTAA	1009	6	+	Arabidopsis thaliana	light responsive element
PgAP2/ERF78	TATC-box	TATCCCA	1418	7	-	Oryza sativa	cis-acting element involved in gibberellin-responsiveness
PgAP2/ERF78	CAT-box	GCCACT	1648	6	+	Arabidopsis thaliana	cis-acting regulatory element related to meristem expression
PgAP2/ERF78	CAT-box	GCCACT	1796	6	+	Arabidopsis thaliana	cis-acting regulatory element related to meristem expression
PgAP2/ERF78	TGACG-motif	TGACG	280	5	-	Hordeum vulgare	cis-acting regulatory element involved in the MeJA-responsiveness
PgAP2/ERF78	TGACG-motif	TGACG	1656	5	-	Hordeum vulgare	cis-acting regulatory element involved in the MeJA-responsiveness
PgAP2/ERF79	TCT-motif	TCTTAC	940	6	-	Arabidopsis thaliana	part of a light responsive element
PgAP2/ERF79	TCT-motif	TCTTAC	1876	6	-	Arabidopsis thaliana	part of a light responsive element
PgAP2/ERF79	G-Box	CACGTT	1860	6	-	Pisum sativum	cis-acting regulatory element involved in light responsiveness
PgAP2/ERF79	AE-box	AGAAACAA	1801	8	+	Arabidopsis thaliana	part of a module for light response
PgAP2/ERF79	TCA-element	CCATCTTTTT	1748	9	+	Nicotiana tabacum	cis-acting element involved in salicylic acid responsiveness
PgAP2/ERF79	TCA-element	CCATCTTTTT	1835	9	-	Nicotiana tabacum	cis-acting element involved in salicylic acid responsiveness
PgAP2/ERF79	TCA-element	CCATCTTTTT	1881	9	-	Nicotiana tabacum	cis-acting element involved in salicylic acid responsiveness
PgAP2/ERF79	GT1-motif	GGTTAAT	51	7	-	Avena sativa	light responsive element
PgAP2/ERF79	GT1-motif	GGTTAA	52	6	-	Arabidopsis thaliana	light responsive element
PgAP2/ERF79	GT1-motif	GGTTAA	1856	6	+	Arabidopsis thaliana	light responsive element
PgAP2/ERF79	ARE	AAACCA	1917	6	+	Zea mays	cis-acting regulatory element essential for the anaerobic induction
PgAP2/ERF79	MSA-like	(T/C)C(T/C)AACGG(T/C)(T/C)A	1569	8.5	+	Catharanthus roseus	cis-acting element involved in cell cycle regulation
PgAP2/ERF79	AT1-motif	AATTATTTTTTATT	1110	13	+	Solanum tuberosum	part of a light responsive module
PgAP2/ERF79	MBSI	TTTTTACGGTTA	1571	11	-	Petunia hybrida	MYB binding site involved in flavonoid biosynthetic genes regulation
PgAP2/ERF79	ABRE	ACGTG	1861	5	+	Arabidopsis thaliana	cis-acting element involved in the abscisic acid responsiveness
PgAP2/ERF80	TCA-element	CCATCTTTTT	1718	9	+	Nicotiana tabacum	cis-acting element involved in salicylic acid responsiveness
PgAP2/ERF80	GATA-motif	GATAGGA	827	7	+	Arabidopsis thaliana	part of a light responsive element
PgAP2/ERF80	MBS	CAACTG	1797	6	-	Arabidopsis thaliana	MYB binding site involved in drought-inducibility
PgAP2/ERF80	CCAAT-box	CAACGG	1885	6	+	Hordeum vulgare	MYBHv1 binding site
PgAP2/ERF80	CGTCA-motif	CGTCA	1687	5	+	Hordeum vulgare	cis-acting regulatory element involved in the MeJA-responsiveness
PgAP2/ERF80	CGTCA-motif	CGTCA	1763	5	-	Hordeum vulgare	cis-acting regulatory element involved in the MeJA-responsiveness
PgAP2/ERF80	MBSI	aaaAaaC(G/C)GTTA	232	10.5	-	Petunia hybrida	MYB binding site involved in flavonoid biosynthetic genes regulation
PgAP2/ERF80	circadian	CAAAGATATC	273	9	-	Lycopersicon esculentum	cis-acting regulatory element involved in circadian control
PgAP2/ERF80	ARE	AAACCA	261	6	-	Zea mays	cis-acting regulatory element essential for the anaerobic induction
PgAP2/ERF80	MRE	AACCTAA	351	7	+	Petroselinum crispum	MYB binding site involved in light responsiveness
PgAP2/ERF80	G-box	TACGTG	1406	6	+	Arabidopsis thaliana	cis-acting regulatory element involved in light responsiveness
PgAP2/ERF80	G-box	CCACGTAA	1471	8	-	Brassica napus	cis-acting regulatory element involved in light responsiveness
PgAP2/ERF80	G-box	TACGTG	1472	6	+	Arabidopsis thaliana	cis-acting regulatory element involved in light responsiveness
PgAP2/ERF80	TCT-motif	TCTTAC	398	6	+	Arabidopsis thaliana	part of a light responsive element
PgAP2/ERF80	TCT-motif	TCTTAC	761	6	+	Arabidopsis thaliana	part of a light responsive element
PgAP2/ERF80	LTR	CCGAAA	1378	6	+	Hordeum vulgare	cis-acting element involved in low-temperature responsiveness
PgAP2/ERF80	ABRE	CGTACGTGCA	1404	10	+	Hordeum vulgare	cis-acting element involved in the abscisic acid responsiveness
PgAP2/ERF80	ABRE	ACGTG	1407	5	+	Arabidopsis thaliana	cis-acting element involved in the abscisic acid responsiveness
PgAP2/ERF80	ABRE	ACGTG	1473	5	+	Arabidopsis thaliana	cis-acting element involved in the abscisic acid responsiveness
PgAP2/ERF80	TGACG-motif	TGACG	1687	5	-	Hordeum vulgare	cis-acting regulatory element involved in the MeJA-responsiveness
PgAP2/ERF80	TGACG-motif	TGACG	1763	5	+	Hordeum vulgare	cis-acting regulatory element involved in the MeJA-responsiveness
PgAP2/ERF80	GT1-motif	GGTTAA	1387	6	-	Arabidopsis thaliana	light responsive element
PgAP2/ERF81	ABRE	ACGTG	819	5	+	Arabidopsis thaliana	cis-acting element involved in the abscisic acid responsiveness
PgAP2/ERF81	ABRE	TACGGTC	1293	7	-	Arabidopsis thaliana	cis-acting element involved in the abscisic acid responsiveness
PgAP2/ERF81	TGACG-motif	TGACG	239	5	+	Hordeum vulgare	cis-acting regulatory element involved in the MeJA-responsiveness
PgAP2/ERF81	TGACG-motif	TGACG	784	5	-	Hordeum vulgare	cis-acting regulatory element involved in the MeJA-responsiveness
PgAP2/ERF81	TGACG-motif	TGACG	1127	5	+	Hordeum vulgare	cis-acting regulatory element involved in the MeJA-responsiveness
PgAP2/ERF81	TGACG-motif	TGACG	1226	5	-	Hordeum vulgare	cis-acting regulatory element involved in the MeJA-responsiveness
PgAP2/ERF81	Gap-box	CAAATGAA(A/G)A	408	9.5	+	Arabidopsis thaliana	part of a light responsive element
PgAP2/ERF81	GT1-motif	GGTTAA	566	6	-	Arabidopsis thaliana	light responsive element
PgAP2/ERF81	AuxRR-core	GGTCCAT	1231	7	+	Nicotiana tabacum	cis-acting regulatory element involved in auxin responsiveness
PgAP2/ERF81	ARE	AAACCA	396	6	+	Zea mays	cis-acting regulatory element essential for the anaerobic induction
PgAP2/ERF81	TATC-box	TATCCCA	46	7	-	Oryza sativa	cis-acting element involved in gibberellin-responsiveness
PgAP2/ERF81	MRE	AACCTAA	146	7	+	Petroselinum crispum	MYB binding site involved in light responsiveness
PgAP2/ERF81	G-Box	CACGTT	818	6	-	Pisum sativum	cis-acting regulatory element involved in light responsiveness
PgAP2/ERF81	MBS	CAACTG	467	6	+	Arabidopsis thaliana	MYB binding site involved in drought-inducibility
PgAP2/ERF81	TCT-motif	TCTTAC	270	6	-	Arabidopsis thaliana	part of a light responsive element
PgAP2/ERF81	I-box	gGATAAGGTG	873	9	+	Zea mays	part of a light responsive element
PgAP2/ERF81	I-box	AGATAAGG	1268	8	+	Triticum aestivum	part of a light responsive element
PgAP2/ERF81	TGA-box	TGACGTAA	781	8	-	Glycine max	part of an auxin-responsive element
PgAP2/ERF81	CGTCA-motif	CGTCA	239	5	-	Hordeum vulgare	cis-acting regulatory element involved in the MeJA-responsiveness
PgAP2/ERF81	CGTCA-motif	CGTCA	784	5	+	Hordeum vulgare	cis-acting regulatory element involved in the MeJA-responsiveness
PgAP2/ERF81	CGTCA-motif	CGTCA	1127	5	-	Hordeum vulgare	cis-acting regulatory element involved in the MeJA-responsiveness
PgAP2/ERF81	CGTCA-motif	CGTCA	1226	5	+	Hordeum vulgare	cis-acting regulatory element involved in the MeJA-responsiveness
PgAP2/ERF81	LTR	CCGAAA	1810	6	+	Hordeum vulgare	cis-acting element involved in low-temperature responsiveness
PgAP2/ERF81	ACE	GCGACGTACC	1117	9	+	Petroselinum crispum	cis-acting element involved in light responsiveness
PgAP2/ERF82	AE-box	AGAAACAA	1039	8	+	Arabidopsis thaliana	part of a module for light response
PgAP2/ERF82	TCA-element	CCATCTTTTT	1850	9	-	Nicotiana tabacum	cis-acting element involved in salicylic acid responsiveness
PgAP2/ERF82	G-Box	CACGTG	1730	6	-	Pisum sativum	cis-acting regulatory element involved in light responsiveness
PgAP2/ERF82	G-Box	CACGTG	1788	6	-	Pisum sativum	cis-acting regulatory element involved in light responsiveness
PgAP2/ERF82	RY-element	CATGCATG	203	8	+	Helianthus annuus	cis-acting regulatory element involved in seed-specific regulation
PgAP2/ERF82	G-box	CACGTG	1730	6	-	Arabidopsis thaliana	cis-acting regulatory element involved in light responsiveness
PgAP2/ERF82	G-box	ACACGTGT	1787	8	-	Brassica napus	cis-acting regulatory element involved in light responsiveness
PgAP2/ERF82	G-box	CACGTG	1788	6	-	Arabidopsis thaliana	cis-acting regulatory element involved in light responsiveness
PgAP2/ERF82	TCT-motif	TCTTAC	703	6	+	Arabidopsis thaliana	part of a light responsive element
PgAP2/ERF82	TCT-motif	TCTTAC	884	6	-	Arabidopsis thaliana	part of a light responsive element
PgAP2/ERF82	TCT-motif	TCTTAC	1862	6	-	Arabidopsis thaliana	part of a light responsive element
PgAP2/ERF82	CGTCA-motif	CGTCA	691	5	+	Hordeum vulgare	cis-acting regulatory element involved in the MeJA-responsiveness
PgAP2/ERF82	CGTCA-motif	CGTCA	1780	5	+	Hordeum vulgare	cis-acting regulatory element involved in the MeJA-responsiveness
PgAP2/ERF82	CGTCA-motif	CGTCA	1824	5	-	Hordeum vulgare	cis-acting regulatory element involved in the MeJA-responsiveness
PgAP2/ERF82	TGA-element	AACGAC	765	6	-	Brassica oleracea	auxin-responsive element
PgAP2/ERF82	TGA-element	AACGAC	858	6	-	Brassica oleracea	auxin-responsive element
PgAP2/ERF82	ABRE	CACGTG	1730	6	-	Arabidopsis thaliana	cis-acting element involved in the abscisic acid responsiveness
PgAP2/ERF82	ABRE	ACGTG	1731	5	+	Arabidopsis thaliana	cis-acting element involved in the abscisic acid responsiveness
PgAP2/ERF82	ABRE	CGCACGTGTC	1786	9	+	Hordeum vulgare	cis-acting element involved in the abscisic acid responsiveness
PgAP2/ERF82	ABRE	CACGTG	1788	6	-	Arabidopsis thaliana	cis-acting element involved in the abscisic acid responsiveness
PgAP2/ERF82	ABRE	ACGTG	1789	5	+	Arabidopsis thaliana	cis-acting element involved in the abscisic acid responsiveness
PgAP2/ERF82	ACE	GACACGTATG	1786	9	-	Petroselinum crispum	cis-acting element involved in light responsiveness
PgAP2/ERF82	CAT-box	GCCACT	1960	6	+	Arabidopsis thaliana	cis-acting regulatory element related to meristem expression
PgAP2/ERF82	TGACG-motif	TGACG	691	5	-	Hordeum vulgare	cis-acting regulatory element involved in the MeJA-responsiveness
PgAP2/ERF82	TGACG-motif	TGACG	1780	5	-	Hordeum vulgare	cis-acting regulatory element involved in the MeJA-responsiveness
PgAP2/ERF82	TGACG-motif	TGACG	1824	5	+	Hordeum vulgare	cis-acting regulatory element involved in the MeJA-responsiveness
PgAP2/ERF82	GCN4_motif	TGAGTCA	849	7	+	Oryza sativa	cis-regulatory element involved in endosperm expression
PgAP2/ERF82	TATC-box	TATCCCA	1033	7	-	Oryza sativa	cis-acting element involved in gibberellin-responsiveness
PgAP2/ERF82	ARE	AAACCA	595	6	+	Zea mays	cis-acting regulatory element essential for the anaerobic induction
PgAP2/ERF82	ARE	AAACCA	1196	6	-	Zea mays	cis-acting regulatory element essential for the anaerobic induction
PgAP2/ERF82	ARE	AAACCA	1582	6	+	Zea mays	cis-acting regulatory element essential for the anaerobic induction
PgAP2/ERF83	AE-box	AGAAACAA	573	8	-	Arabidopsis thaliana	part of a module for light response
PgAP2/ERF83	AE-box	AGAAACAA	1309	8	-	Arabidopsis thaliana	part of a module for light response
PgAP2/ERF83	G-box	TAACACGTAG	60	9	+	Brassica oleracea	cis-acting regulatory element involved in light responsiveness
PgAP2/ERF83	G-box	TACGTG	63	6	-	Arabidopsis thaliana	cis-acting regulatory element involved in light responsiveness
PgAP2/ERF83	G-box	TACGTG	80	6	+	Arabidopsis thaliana	cis-acting regulatory element involved in light responsiveness
PgAP2/ERF83	GARE-motif	TCTGTTG	1101	7	-	Brassica oleracea	gibberellin-responsive element
PgAP2/ERF83	TCT-motif	TCTTAC	1585	6	+	Arabidopsis thaliana	part of a light responsive element
PgAP2/ERF83	LTR	CCGAAA	111	6	+	Hordeum vulgare	cis-acting element involved in low-temperature responsiveness
PgAP2/ERF83	LTR	CCGAAA	705	6	-	Hordeum vulgare	cis-acting element involved in low-temperature responsiveness
PgAP2/ERF83	chs-CMA1a	TTACTTAA	1274	8	+	Daucus carota	part of a light responsive element
PgAP2/ERF83	ABRE	ACGTG	63	5	-	Arabidopsis thaliana	cis-acting element involved in the abscisic acid responsiveness
PgAP2/ERF83	ABRE	ACGTG	81	5	+	Arabidopsis thaliana	cis-acting element involved in the abscisic acid responsiveness
PgAP2/ERF83	ACE	GACACGTATG	61	9	+	Petroselinum crispum	cis-acting element involved in light responsiveness
PgAP2/ERF83	circadian	CAAAGATATC	1127	9	-	Lycopersicon esculentum	cis-acting regulatory element involved in circadian control
PgAP2/ERF83	circadian	CAAAGATATC	1448	9	+	Lycopersicon esculentum	cis-acting regulatory element involved in circadian control
PgAP2/ERF83	CAT-box	GCCACT	753	6	-	Arabidopsis thaliana	cis-acting regulatory element related to meristem expression
PgAP2/ERF83	TC-rich repeats	GTTTTCTTAC	66	9	-	Nicotiana tabacum	cis-acting element involved in defense and stress responsiveness
PgAP2/ERF83	TC-rich repeats	GTTTTCTTAC	821	9	-	Nicotiana tabacum	cis-acting element involved in defense and stress responsiveness
PgAP2/ERF83	TC-rich repeats	GTTTTCTTAC	1581	9	+	Nicotiana tabacum	cis-acting element involved in defense and stress responsiveness
PgAP2/ERF83	ARE	AAACCA	1565	6	-	Zea mays	cis-acting regulatory element essential for the anaerobic induction
PgAP2/ERF83	ARE	AAACCA	1920	6	+	Zea mays	cis-acting regulatory element essential for the anaerobic induction
PgAP2/ERF84	CGTCA-motif	CGTCA	45	5	+	Hordeum vulgare	cis-acting regulatory element involved in the MeJA-responsiveness
PgAP2/ERF84	CGTCA-motif	CGTCA	725	5	+	Hordeum vulgare	cis-acting regulatory element involved in the MeJA-responsiveness
PgAP2/ERF84	ABRE	ACGTG	304	5	-	Arabidopsis thaliana	cis-acting element involved in the abscisic acid responsiveness
PgAP2/ERF84	ABRE	ACGTG	570	5	-	Arabidopsis thaliana	cis-acting element involved in the abscisic acid responsiveness
PgAP2/ERF84	ABRE	AACCCGG	838	7	+	Arabidopsis thaliana	cis-acting element involved in the abscisic acid responsiveness
PgAP2/ERF84	ABRE	ACGTG	1090	5	+	Arabidopsis thaliana	cis-acting element involved in the abscisic acid responsiveness
PgAP2/ERF84	ABRE	TACGGTC	1525	7	+	Arabidopsis thaliana	cis-acting element involved in the abscisic acid responsiveness
PgAP2/ERF84	ACE	GCGACGTACC	832	9	+	Petroselinum crispum	cis-acting element involved in light responsiveness
PgAP2/ERF84	LTR	CCGAAA	358	6	+	Hordeum vulgare	cis-acting element involved in low-temperature responsiveness
PgAP2/ERF84	LTR	CCGAAA	976	6	-	Hordeum vulgare	cis-acting element involved in low-temperature responsiveness
PgAP2/ERF84	TGA-element	AACGAC	681	6	+	Brassica oleracea	auxin-responsive element
PgAP2/ERF84	TGA-element	AACGAC	774	6	-	Brassica oleracea	auxin-responsive element
PgAP2/ERF84	TGA-element	AACGAC	902	6	-	Brassica oleracea	auxin-responsive element
PgAP2/ERF84	TGA-element	AACGAC	1898	6	+	Brassica oleracea	auxin-responsive element
PgAP2/ERF84	TGACG-motif	TGACG	45	5	-	Hordeum vulgare	cis-acting regulatory element involved in the MeJA-responsiveness
PgAP2/ERF84	TGACG-motif	TGACG	725	5	-	Hordeum vulgare	cis-acting regulatory element involved in the MeJA-responsiveness
PgAP2/ERF84	CAT-box	GCCACT	1278	6	+	Arabidopsis thaliana	cis-acting regulatory element related to meristem expression
PgAP2/ERF84	CAT-box	GCCACT	1961	6	-	Arabidopsis thaliana	cis-acting regulatory element related to meristem expression
PgAP2/ERF84	ARE	AAACCA	346	6	+	Zea mays	cis-acting regulatory element essential for the anaerobic induction
PgAP2/ERF84	ARE	AAACCA	940	6	+	Zea mays	cis-acting regulatory element essential for the anaerobic induction
PgAP2/ERF84	GT1-motif	GGTTAAT	1510	7	+	Avena sativa	light responsive element
PgAP2/ERF84	TCA-element	CCATCTTTTT	821	9	+	Nicotiana tabacum	cis-acting element involved in salicylic acid responsiveness
PgAP2/ERF84	GATA-motif	AAGGATAAGG	797	9	-	Solanum tuberosum	part of a light responsive element
PgAP2/ERF84	G-Box	CACGTT	570	6	+	Pisum sativum	cis-acting regulatory element involved in light responsiveness
PgAP2/ERF84	I-box	gGATAAGGTG	795	9	-	Zea mays	part of a light responsive element
PgAP2/ERF84	I-box	ccttatcct	797	9	+	Arabidopsis thaliana	part of a light responsive element
PgAP2/ERF84	I-box	AGATAAGG	989	8	+	Triticum aestivum	part of a light responsive element
PgAP2/ERF84	G-box	CACGTC	304	6	+	Zea mays	cis-acting regulatory element involved in light responsiveness
PgAP2/ERF84	G-box	TACGTG	1089	6	+	Arabidopsis thaliana	cis-acting regulatory element involved in light responsiveness
PgAP2/ERF84	GARE-motif	TCTGTTG	733	7	+	Brassica oleracea	gibberellin-responsive element
PgAP2/ERF85	ABRE	ACGTG	1825	5	+	Arabidopsis thaliana	cis-acting element involved in the abscisic acid responsiveness
PgAP2/ERF85	MBSI	aaaAaaC(G/C)GTTA	1967	10.5	-	Petunia hybrida	MYB binding site involved in flavonoid biosynthetic genes regulation
PgAP2/ERF85	HD-Zip 1	CAAT(A/T)ATTG	1722	8.5	-	Arabidopsis thaliana	element involved in differentiation of the palisade mesophyll cells
PgAP2/ERF85	CGTCA-motif	CGTCA	377	5	-	Hordeum vulgare	cis-acting regulatory element involved in the MeJA-responsiveness
PgAP2/ERF85	TATC-box	TATCCCA	48	7	+	Oryza sativa	cis-acting element involved in gibberellin-responsiveness
PgAP2/ERF85	GT1-motif	GGTTAAT	212	7	+	Avena sativa	light responsive element
PgAP2/ERF85	AT1-motif	AATTATTTTTTATT	1320	13	-	Solanum tuberosum	part of a light responsive module
PgAP2/ERF85	TGACG-motif	TGACG	377	5	+	Hordeum vulgare	cis-acting regulatory element involved in the MeJA-responsiveness
PgAP2/ERF85	GA-motif	ATAGATAA	1928	8	-	Arabidopsis thaliana	part of a light responsive element
PgAP2/ERF85	GA-motif	ATAGATAA	1962	8	+	Arabidopsis thaliana	part of a light responsive element
PgAP2/ERF85	GATA-motif	AAGGATAAGG	1164	9	+	Solanum tuberosum	part of a light responsive element
PgAP2/ERF85	MRE	AACCTAA	1593	7	+	Petroselinum crispum	MYB binding site involved in light responsiveness
PgAP2/ERF85	I-box	TAGATAACC	1963	9	+	Pisum sativum	part of a light responsive element
PgAP2/ERF85	CCAAT-box	CAACGG	140	6	+	Hordeum vulgare	MYBHv1 binding site
PgAP2/ERF85	G-box	CACGAC	473	6	-	Zea mays	cis-acting regulatory element involved in light responsiveness
PgAP2/ERF85	G-box	TACGTG	1824	6	+	Arabidopsis thaliana	cis-acting regulatory element involved in light responsiveness
PgAP2/ERF85	chs-CMA2a	TCACTTGA	1200	8	-	Petroselinum crispum	part of a light responsive element
PgAP2/ERF85	MBS	CAACTG	371	6	+	Arabidopsis thaliana	MYB binding site involved in drought-inducibility
PgAP2/ERF85	MBS	CAACTG	803	6	+	Arabidopsis thaliana	MYB binding site involved in drought-inducibility
PgAP2/ERF85	MBS	CAACTG	1000	6	+	Arabidopsis thaliana	MYB binding site involved in drought-inducibility
PgAP2/ERF86	CGTCA-motif	CGTCA	542	5	-	Hordeum vulgare	cis-acting regulatory element involved in the MeJA-responsiveness
PgAP2/ERF86	ABRE	ACGTG	491	5	-	Arabidopsis thaliana	cis-acting element involved in the abscisic acid responsiveness
PgAP2/ERF86	Sp1	GGGCGG	1829	6	+	Oryza sativa	light responsive element
PgAP2/ERF86	TGACG-motif	TGACG	542	5	+	Hordeum vulgare	cis-acting regulatory element involved in the MeJA-responsiveness
PgAP2/ERF86	ARE	AAACCA	588	6	+	Zea mays	cis-acting regulatory element essential for the anaerobic induction
PgAP2/ERF86	ARE	AAACCA	1679	6	-	Zea mays	cis-acting regulatory element essential for the anaerobic induction
PgAP2/ERF86	TC-rich repeats	GTTTTCTTAC	854	9	+	Nicotiana tabacum	cis-acting element involved in defense and stress responsiveness
PgAP2/ERF86	TC-rich repeats	ATTCTCTAAC	1481	9	+	Nicotiana tabacum	cis-acting element involved in defense and stress responsiveness
PgAP2/ERF86	GATA-motif	AAGGATAAGG	1145	9	+	Solanum tuberosum	part of a light responsive element
PgAP2/ERF86	MBS	CAACTG	430	6	+	Arabidopsis thaliana	MYB binding site involved in drought-inducibility
PgAP2/ERF86	I-box	GTATAAGGCC	1915	9	-	Larix laricina	part of a light responsive element
PgAP2/ERF86	G-box	TAACACGTAG	488	9	+	Brassica oleracea	cis-acting regulatory element involved in light responsiveness
PgAP2/ERF86	G-box	TACGTG	491	6	-	Arabidopsis thaliana	cis-acting regulatory element involved in light responsiveness
PgAP2/ERF86	TCT-motif	TCTTAC	858	6	+	Arabidopsis thaliana	part of a light responsive element
PgAP2/ERF87	TCT-motif	TCTTAC	970	6	+	Arabidopsis thaliana	part of a light responsive element
PgAP2/ERF87	TCT-motif	TCTTAC	1414	6	-	Arabidopsis thaliana	part of a light responsive element
PgAP2/ERF87	G-box	CACGTC	129	6	-	Zea mays	cis-acting regulatory element involved in light responsiveness
PgAP2/ERF87	G-box	CACGTC	1423	6	+	Zea mays	cis-acting regulatory element involved in light responsiveness
PgAP2/ERF87	G-box	CACGTG	1548	6	-	Arabidopsis thaliana	cis-acting regulatory element involved in light responsiveness
PgAP2/ERF87	G-Box	CACGTG	1548	6	-	Pisum sativum	cis-acting regulatory element involved in light responsiveness
PgAP2/ERF87	TCA-element	CCATCTTTTT	1388	9	-	Nicotiana tabacum	cis-acting element involved in salicylic acid responsiveness
PgAP2/ERF87	ARE	AAACCA	1903	6	+	Zea mays	cis-acting regulatory element essential for the anaerobic induction
PgAP2/ERF87	GT1-motif	GGTTAA	1509	6	-	Arabidopsis thaliana	light responsive element
PgAP2/ERF87	TC-rich repeats	ATTCTCTAAC	419	9	-	Nicotiana tabacum	cis-acting element involved in defense and stress responsiveness
PgAP2/ERF87	TGACG-motif	TGACG	927	5	-	Hordeum vulgare	cis-acting regulatory element involved in the MeJA-responsiveness
PgAP2/ERF87	TGACG-motif	TGACG	1425	5	-	Hordeum vulgare	cis-acting regulatory element involved in the MeJA-responsiveness
PgAP2/ERF87	Sp1	GGGCGG	717	6	+	Oryza sativa	light responsive element
PgAP2/ERF87	ABRE	ACGTG	130	5	+	Arabidopsis thaliana	cis-acting element involved in the abscisic acid responsiveness
PgAP2/ERF87	ABRE	ACGTG	1423	5	-	Arabidopsis thaliana	cis-acting element involved in the abscisic acid responsiveness
PgAP2/ERF87	ABRE	CACGTG	1548	6	-	Arabidopsis thaliana	cis-acting element involved in the abscisic acid responsiveness
PgAP2/ERF87	ABRE	ACGTG	1549	5	+	Arabidopsis thaliana	cis-acting element involved in the abscisic acid responsiveness
PgAP2/ERF87	chs-CMA1a	TTACTTAA	1928	8	+	Daucus carota	part of a light responsive element
PgAP2/ERF87	TGA-element	AACGAC	380	6	-	Brassica oleracea	auxin-responsive element
PgAP2/ERF87	TGA-element	AACGAC	613	6	+	Brassica oleracea	auxin-responsive element
PgAP2/ERF87	CGTCA-motif	CGTCA	927	5	+	Hordeum vulgare	cis-acting regulatory element involved in the MeJA-responsiveness
PgAP2/ERF87	CGTCA-motif	CGTCA	1425	5	+	Hordeum vulgare	cis-acting regulatory element involved in the MeJA-responsiveness
PgAP2/ERF88	WUN-motif	AAATTTCCT	615	9	-	Brassica oleracea	wound-responsive element
PgAP2/ERF88	TCT-motif	TCTTAC	606	6	+	Arabidopsis thaliana	part of a light responsive element
PgAP2/ERF88	MBS	CAACTG	1909	6	+	Arabidopsis thaliana	MYB binding site involved in drought-inducibility
PgAP2/ERF88	TATC-box	TATCCCA	504	7	-	Oryza sativa	cis-acting element involved in gibberellin-responsiveness
PgAP2/ERF88	ARE	AAACCA	206	6	+	Zea mays	cis-acting regulatory element essential for the anaerobic induction
PgAP2/ERF88	ARE	AAACCA	1884	6	-	Zea mays	cis-acting regulatory element essential for the anaerobic induction
PgAP2/ERF88	ARE	AAACCA	1954	6	+	Zea mays	cis-acting regulatory element essential for the anaerobic induction
PgAP2/ERF88	TGACG-motif	TGACG	13	5	-	Hordeum vulgare	cis-acting regulatory element involved in the MeJA-responsiveness
PgAP2/ERF88	TGACG-motif	TGACG	362	5	-	Hordeum vulgare	cis-acting regulatory element involved in the MeJA-responsiveness
PgAP2/ERF88	AT1-motif	AATTATTTTTTATT	824	13	+	Solanum tuberosum	part of a light responsive module
PgAP2/ERF88	ACE	CTAACGTATT	302	9	+	Petroselinum crispum	cis-acting element involved in light responsiveness
PgAP2/ERF88	circadian	CAAAGATATC	1014	9	-	Lycopersicon esculentum	cis-acting regulatory element involved in circadian control
PgAP2/ERF88	CGTCA-motif	CGTCA	13	5	+	Hordeum vulgare	cis-acting regulatory element involved in the MeJA-responsiveness
PgAP2/ERF88	CGTCA-motif	CGTCA	362	5	+	Hordeum vulgare	cis-acting regulatory element involved in the MeJA-responsiveness
PgAP2/ERF89	G-box	TACGTG	442	6	-	Arabidopsis thaliana	cis-acting regulatory element involved in light responsiveness
PgAP2/ERF89	G-box	CACGTG	1031	6	-	Arabidopsis thaliana	cis-acting regulatory element involved in light responsiveness
PgAP2/ERF89	G-box	CACGTC	1080	6	-	Zea mays	cis-acting regulatory element involved in light responsiveness
PgAP2/ERF89	G-box	TAAACGTG	1443	8	+	Brassica oleracea	cis-acting regulatory element involved in light responsiveness
PgAP2/ERF89	RY-element	CATGCATG	1789	8	-	Helianthus annuus	cis-acting regulatory element involved in seed-specific regulation
PgAP2/ERF89	TCT-motif	TCTTAC	807	6	+	Arabidopsis thaliana	part of a light responsive element
PgAP2/ERF89	G-Box	CACGTT	382	6	-	Pisum sativum	cis-acting regulatory element involved in light responsiveness
PgAP2/ERF89	G-Box	CACGTG	1031	6	-	Pisum sativum	cis-acting regulatory element involved in light responsiveness
PgAP2/ERF89	G-Box	CACGTT	1445	6	-	Pisum sativum	cis-acting regulatory element involved in light responsiveness
PgAP2/ERF89	G-Box	CACGTT	1828	6	-	Pisum sativum	cis-acting regulatory element involved in light responsiveness
PgAP2/ERF89	TGACG-motif	TGACG	241	5	+	Hordeum vulgare	cis-acting regulatory element involved in the MeJA-responsiveness
PgAP2/ERF89	TGACG-motif	TGACG	625	5	-	Hordeum vulgare	cis-acting regulatory element involved in the MeJA-responsiveness
PgAP2/ERF89	TGACG-motif	TGACG	974	5	-	Hordeum vulgare	cis-acting regulatory element involved in the MeJA-responsiveness
PgAP2/ERF89	GT1-motif	GGTTAA	855	6	+	Arabidopsis thaliana	light responsive element
PgAP2/ERF89	CGTCA-motif	CGTCA	241	5	-	Hordeum vulgare	cis-acting regulatory element involved in the MeJA-responsiveness
PgAP2/ERF89	CGTCA-motif	CGTCA	625	5	+	Hordeum vulgare	cis-acting regulatory element involved in the MeJA-responsiveness
PgAP2/ERF89	CGTCA-motif	CGTCA	974	5	+	Hordeum vulgare	cis-acting regulatory element involved in the MeJA-responsiveness
PgAP2/ERF89	ABRE	ACGTG	383	5	+	Arabidopsis thaliana	cis-acting element involved in the abscisic acid responsiveness
PgAP2/ERF89	ABRE	ACGTG	442	5	-	Arabidopsis thaliana	cis-acting element involved in the abscisic acid responsiveness
PgAP2/ERF89	ABRE	CACGTG	1031	6	-	Arabidopsis thaliana	cis-acting element involved in the abscisic acid responsiveness
PgAP2/ERF89	ABRE	ACGTG	1032	5	+	Arabidopsis thaliana	cis-acting element involved in the abscisic acid responsiveness
PgAP2/ERF89	ABRE	ACGTG	1081	5	+	Arabidopsis thaliana	cis-acting element involved in the abscisic acid responsiveness
PgAP2/ERF89	ABRE	ACGTG	1446	5	+	Arabidopsis thaliana	cis-acting element involved in the abscisic acid responsiveness
PgAP2/ERF89	ABRE	ACGTG	1829	5	+	Arabidopsis thaliana	cis-acting element involved in the abscisic acid responsiveness
PgAP2/ERF89	TCCC-motif	TCTCCCT	232	7	+	Spinacia oleracea	part of a light responsive element
PgAP2/ERF89	TCCC-motif	TCTCCCT	1907	7	+	Spinacia oleracea	part of a light responsive element
PgAP2/ERF89	TGA-element	AACGAC	194	6	-	Brassica oleracea	auxin-responsive element
PgAP2/ERF89	TGA-element	AACGAC	568	6	-	Brassica oleracea	auxin-responsive element
PgAP2/ERF89	HD-Zip 1	CAAT(A/T)ATTG	332	8.5	+	Arabidopsis thaliana	element involved in differentiation of the palisade mesophyll cells
PgAP2/ERF89	HD-Zip 1	CAAT(A/T)ATTG	413	8.5	+	Arabidopsis thaliana	element involved in differentiation of the palisade mesophyll cells
PgAP2/ERF89	chs-CMA1a	TTACTTAA	1158	8	-	Daucus carota	part of a light responsive element
PgAP2/ERF90	I-box	gGATAAGGTG	661	9	+	Zea mays	part of a light responsive element
PgAP2/ERF90	GARE-motif	TCTGTTG	1826	7	-	Brassica oleracea	gibberellin-responsive element
PgAP2/ERF90	G-box	TACGTG	180	6	-	Arabidopsis thaliana	cis-acting regulatory element involved in light responsiveness
PgAP2/ERF90	G-box	CACGTG	656	6	+	Arabidopsis thaliana	cis-acting regulatory element involved in light responsiveness
PgAP2/ERF90	G-box	TACGTG	1528	6	+	Arabidopsis thaliana	cis-acting regulatory element involved in light responsiveness
PgAP2/ERF90	G-Box	CACGTG	656	6	+	Pisum sativum	cis-acting regulatory element involved in light responsiveness
PgAP2/ERF90	GT1-motif	GGTTAAT	895	7	+	Avena sativa	light responsive element
PgAP2/ERF90	GT1-motif	GGTTAAT	1152	7	+	Avena sativa	light responsive element
PgAP2/ERF90	GT1-motif	GGTTAA	1362	6	+	Arabidopsis thaliana	light responsive element
PgAP2/ERF90	GT1-motif	GGTTAA	1521	6	-	Arabidopsis thaliana	light responsive element
PgAP2/ERF90	TGACG-motif	TGACG	257	5	-	Hordeum vulgare	cis-acting regulatory element involved in the MeJA-responsiveness
PgAP2/ERF90	TGACG-motif	TGACG	1920	5	-	Hordeum vulgare	cis-acting regulatory element involved in the MeJA-responsiveness
PgAP2/ERF90	ABRE	ACGTG	180	5	-	Arabidopsis thaliana	cis-acting element involved in the abscisic acid responsiveness
PgAP2/ERF90	ABRE	CACGTG	656	6	+	Arabidopsis thaliana	cis-acting element involved in the abscisic acid responsiveness
PgAP2/ERF90	ABRE	ACGTG	657	5	+	Arabidopsis thaliana	cis-acting element involved in the abscisic acid responsiveness
PgAP2/ERF90	ABRE	ACGTG	1529	5	+	Arabidopsis thaliana	cis-acting element involved in the abscisic acid responsiveness
PgAP2/ERF90	CGTCA-motif	CGTCA	257	5	+	Hordeum vulgare	cis-acting regulatory element involved in the MeJA-responsiveness
PgAP2/ERF90	CGTCA-motif	CGTCA	1920	5	+	Hordeum vulgare	cis-acting regulatory element involved in the MeJA-responsiveness
PgAP2/ERF91	AE-box	AGAAACAA	1694	8	+	Arabidopsis thaliana	part of a module for light response
PgAP2/ERF91	MRE	AACCTAA	439	7	+	Petroselinum crispum	MYB binding site involved in light responsiveness
PgAP2/ERF91	MRE	AACCTAA	473	7	+	Petroselinum crispum	MYB binding site involved in light responsiveness
PgAP2/ERF91	MRE	AACCTAA	867	7	-	Petroselinum crispum	MYB binding site involved in light responsiveness
PgAP2/ERF91	G-Box	CACGTG	1107	6	-	Pisum sativum	cis-acting regulatory element involved in light responsiveness
PgAP2/ERF91	G-Box	CACGTT	1785	6	-	Pisum sativum	cis-acting regulatory element involved in light responsiveness
PgAP2/ERF91	GATA-motif	AAGGATAAGG	1734	9	+	Solanum tuberosum	part of a light responsive element
PgAP2/ERF91	G-box	CACGTG	1107	6	-	Arabidopsis thaliana	cis-acting regulatory element involved in light responsiveness
PgAP2/ERF91	TCT-motif	TCTTAC	1691	6	-	Arabidopsis thaliana	part of a light responsive element
PgAP2/ERF91	ABRE	CACGTG	1107	6	-	Arabidopsis thaliana	cis-acting element involved in the abscisic acid responsiveness
PgAP2/ERF91	ABRE	ACGTG	1108	5	+	Arabidopsis thaliana	cis-acting element involved in the abscisic acid responsiveness
PgAP2/ERF91	ABRE	ACGTG	1786	5	+	Arabidopsis thaliana	cis-acting element involved in the abscisic acid responsiveness
PgAP2/ERF91	TC-rich repeats	GTTTTCTTAC	80	9	-	Nicotiana tabacum	cis-acting element involved in defense and stress responsiveness
PgAP2/ERF91	TC-rich repeats	ATTCTCTAAC	871	9	-	Nicotiana tabacum	cis-acting element involved in defense and stress responsiveness
PgAP2/ERF91	GT1-motif	GGTTAAT	470	7	-	Avena sativa	light responsive element
PgAP2/ERF91	GT1-motif	GGTTAA	471	6	-	Arabidopsis thaliana	light responsive element
PgAP2/ERF91	TATC-box	TATCCCA	132	7	+	Oryza sativa	cis-acting element involved in gibberellin-responsiveness
PgAP2/ERF91	AuxRR-core	GGTCCAT	951	7	-	Nicotiana tabacum	cis-acting regulatory element involved in auxin responsiveness
PgAP2/ERF92	MRE	AACCTAA	827	7	+	Petroselinum crispum	MYB binding site involved in light responsiveness
PgAP2/ERF92	MRE	AACCTAA	1461	7	+	Petroselinum crispum	MYB binding site involved in light responsiveness
PgAP2/ERF92	G-Box	CACGTT	890	6	+	Pisum sativum	cis-acting regulatory element involved in light responsiveness
PgAP2/ERF92	chs-CMA2a	TCACTTGA	1125	8	+	Petroselinum crispum	part of a light responsive element
PgAP2/ERF92	TCT-motif	TCTTAC	1785	6	+	Arabidopsis thaliana	part of a light responsive element
PgAP2/ERF92	CGTCA-motif	CGTCA	219	5	-	Hordeum vulgare	cis-acting regulatory element involved in the MeJA-responsiveness
PgAP2/ERF92	ABRE	ACGTG	890	5	-	Arabidopsis thaliana	cis-acting element involved in the abscisic acid responsiveness
PgAP2/ERF92	TCCC-motif	TCTCCCT	1325	7	-	Spinacia oleracea	part of a light responsive element
PgAP2/ERF92	TGACG-motif	TGACG	219	5	+	Hordeum vulgare	cis-acting regulatory element involved in the MeJA-responsiveness
PgAP2/ERF92	ARE	AAACCA	1415	6	+	Zea mays	cis-acting regulatory element essential for the anaerobic induction
PgAP2/ERF92	ARE	AAACCA	1920	6	-	Zea mays	cis-acting regulatory element essential for the anaerobic induction
PgAP2/ERF92	P-box	CCTTTTG	1861	7	-	Oryza sativa	gibberellin-responsive element
PgAP2/ERF92	TC-rich repeats	GTTTTCTTAC	1781	9	+	Nicotiana tabacum	cis-acting element involved in defense and stress responsiveness
PgAP2/ERF93	CGTCA-motif	CGTCA	1149	5	-	Hordeum vulgare	cis-acting regulatory element involved in the MeJA-responsiveness
PgAP2/ERF93	CGTCA-motif	CGTCA	1185	5	-	Hordeum vulgare	cis-acting regulatory element involved in the MeJA-responsiveness
PgAP2/ERF93	CGTCA-motif	CGTCA	1680	5	+	Hordeum vulgare	cis-acting regulatory element involved in the MeJA-responsiveness
PgAP2/ERF93	CGTCA-motif	CGTCA	1984	5	+	Hordeum vulgare	cis-acting regulatory element involved in the MeJA-responsiveness
PgAP2/ERF93	ABRE	ACGTG	196	5	+	Arabidopsis thaliana	cis-acting element involved in the abscisic acid responsiveness
PgAP2/ERF93	TCCC-motif	TCTCCCT	1492	7	-	Spinacia oleracea	part of a light responsive element
PgAP2/ERF93	LAMP-element	CTTTATCA	699	8	+	Pisum sativum	part of a light responsive element
PgAP2/ERF93	TGA-element	AACGAC	1381	6	-	Brassica oleracea	auxin-responsive element
PgAP2/ERF93	TGA-element	AACGAC	1573	6	+	Brassica oleracea	auxin-responsive element
PgAP2/ERF93	TGA-element	AACGAC	1609	6	+	Brassica oleracea	auxin-responsive element
PgAP2/ERF93	TGACG-motif	TGACG	1149	5	+	Hordeum vulgare	cis-acting regulatory element involved in the MeJA-responsiveness
PgAP2/ERF93	TGACG-motif	TGACG	1185	5	+	Hordeum vulgare	cis-acting regulatory element involved in the MeJA-responsiveness
PgAP2/ERF93	TGACG-motif	TGACG	1680	5	-	Hordeum vulgare	cis-acting regulatory element involved in the MeJA-responsiveness
PgAP2/ERF93	TGACG-motif	TGACG	1984	5	-	Hordeum vulgare	cis-acting regulatory element involved in the MeJA-responsiveness
PgAP2/ERF93	TATC-box	TATCCCA	1285	7	+	Oryza sativa	cis-acting element involved in gibberellin-responsiveness
PgAP2/ERF93	P-box	CCTTTTG	598	7	-	Oryza sativa	gibberellin-responsive element
PgAP2/ERF93	AAAC-motif	CAATCAAAACCT	95	11	+	Spinacia oleracea	light responsive element
PgAP2/ERF93	GA-motif	ATAGATAA	449	8	+	Arabidopsis thaliana	part of a light responsive element
PgAP2/ERF93	MBS	CAACTG	51	6	+	Arabidopsis thaliana	MYB binding site involved in drought-inducibility
PgAP2/ERF93	I-box	gGATAAGGTG	1280	10	-	Zea mays	part of a light responsive element
PgAP2/ERF93	G-box	CACGTC	195	6	-	Zea mays	cis-acting regulatory element involved in light responsiveness
PgAP2/ERF93	TCT-motif	TCTTAC	146	6	+	Arabidopsis thaliana	part of a light responsive element
PgAP2/ERF94	TCA-element	CCATCTTTTT	1958	9	+	Nicotiana tabacum	cis-acting element involved in salicylic acid responsiveness
PgAP2/ERF94	GA-motif	ATAGATAA	921	8	+	Arabidopsis thaliana	part of a light responsive element
PgAP2/ERF94	GA-motif	ATAGATAA	1686	8	+	Arabidopsis thaliana	part of a light responsive element
PgAP2/ERF94	TCT-motif	TCTTAC	1227	6	+	Arabidopsis thaliana	part of a light responsive element
PgAP2/ERF94	G-box	TACGTG	189	6	-	Arabidopsis thaliana	cis-acting regulatory element involved in light responsiveness
PgAP2/ERF94	G-box	CCACGTAA	843	8	-	Brassica napus	cis-acting regulatory element involved in light responsiveness
PgAP2/ERF94	G-box	TACGTG	844	6	+	Arabidopsis thaliana	cis-acting regulatory element involved in light responsiveness
PgAP2/ERF94	CGTCA-motif	CGTCA	665	5	-	Hordeum vulgare	cis-acting regulatory element involved in the MeJA-responsiveness
PgAP2/ERF94	CGTCA-motif	CGTCA	1075	5	+	Hordeum vulgare	cis-acting regulatory element involved in the MeJA-responsiveness
PgAP2/ERF94	HD-Zip 1	CAAT(A/T)ATTG	73	8.5	+	Arabidopsis thaliana	element involved in differentiation of the palisade mesophyll cells
PgAP2/ERF94	HD-Zip 1	CAAT(A/T)ATTG	112	8.5	+	Arabidopsis thaliana	element involved in differentiation of the palisade mesophyll cells
PgAP2/ERF94	HD-Zip 1	CAAT(A/T)ATTG	160	8.5	+	Arabidopsis thaliana	element involved in differentiation of the palisade mesophyll cells
PgAP2/ERF94	HD-Zip 1	CAAT(A/T)ATTG	363	8	+	Arabidopsis thaliana	element involved in differentiation of the palisade mesophyll cells
PgAP2/ERF94	TGA-element	AACGAC	318	6	-	Brassica oleracea	auxin-responsive element
PgAP2/ERF94	TGA-element	AACGAC	721	6	-	Brassica oleracea	auxin-responsive element
PgAP2/ERF94	circadian	CAAAGATATC	309	9	-	Lycopersicon esculentum	cis-acting regulatory element involved in circadian control
PgAP2/ERF94	circadian	CAAAGATATC	1202	9	+	Lycopersicon esculentum	cis-acting regulatory element involved in circadian control
PgAP2/ERF94	ACE	CTAACGTATT	1172	9	+	Petroselinum crispum	cis-acting element involved in light responsiveness
[truncated: 4,757 more rows]
